# Supplementary material for: Oral microbiome diversity shapes the association between leisure-time physical activity and cognitive function among older adults
Source: iScience. 2026 Feb 19;29(3):115086. doi: 10.1016/j.isci.2026.115086 (PMC12989845; doi:10.1016/j.isci.2026.115086)
Supplement: Data S1. Filtered NHANES 2011–2012 analytic dataset used for all analyses in this study [file mmc2.zip]

Archive with 1 entries (1 files):
- analysis_merged_data_organized.csv
