# Supplementary material for: Oral microbiome diversity shapes the association between leisure-time physical activity and cognitive function among older adults
Source: iScience. 2026 Feb 19;29(3):115086. doi: 10.1016/j.isci.2026.115086 (PMC12989845; doi:10.1016/j.isci.2026.115086)
Supplement: Data S1. Filtered NHANES 2011–2012 analytic dataset used for all analyses in this study [file mmc2.zip › analysis_merged_data_organized.csv]

seqn	Year	BMI	sleep	troubling_sleeping	sedentary	sdmvpsu	sdmvstra	ageyr	sex	eth1	marital	poverty	edu	nhs_wt	cfq_status	cerad_completion_status	cerad_score_trial_1_recall	cerad_score_trial_2_recall	cerad_score_trial_3_recall	cerad_score_delayed_recall	animal_fluency_sample_practice_pretest	animal_fluency_score_total	digit_symbol_sample_practice_pretest	digit_symbol_score	recreational.activity	time_recreational.activity	MET_recreational.activity	work.activity	time_work.activity	MET_work.activity	PHQ9	answer	score	smoke	alcohol.user	Hypertension	DM	CVD	Average_RSV_ObservedOTUs	Average_RSV_FaPhyloDiv	Average_RSV_ShanWienDiv	Average_RSV_InverseSimpson	PCoA1_braycurtis	PCoA2_braycurtis	Cluster_braycurtis	PCoA1_unwunifrac	PCoA2_unwunifrac	Cluster_unwunifrac	PCoA1_wunifrac
63828	2011-2012	26.1	8	No	240	1	91	64	1	0	1	4.76	2	118209.8095	3 tests	Four completed recalls	5	8	9	8	Passed	15	Passed	77	no	NA	0	no	NA	0	[0,9]	9	0	0	mild	1	no	0	105.62	12.0527044	4.73077362	0.923282776	-0.090746515	-0.113593135	4	-0.026586586	-0.014689153	2	-0.178713053
62665	2011-2012	20.1	7	Yes	720	1	102	67	1	1	2	1.8	2	14155.71626	3 tests	Four completed recalls	6	6	8	6	Passed	22	Passed	42	no	NA	0	no	NA	0	[0,9]	9	1	0	former	0	no	0	65.18	9.24525082	3.78669998	0.832753774	-0.059972727	0.020408784	3	-0.074986951	-0.006711313	2	-0.044177838
69870	2011-2012	27.2	7	No	300	1	102	68	0	0	1	5	2	133509.4437	3 tests	Four completed recalls	6	7	7	6	Passed	20	Passed	73	both	960	3840	no	NA	0	[0,9]	9	0	0	mild	1	no	0	109.8	12.4926422	4.3668964	0.905372706	0.028106501	0.103138232	3	-0.102148851	0.014327221	2	-0.068243562
62625	2011-2012	23.9	8	No	480	1	92	60	1	2	1	5	2	15896.11367	3 tests	Four completed recalls	7	9	10	9	Passed	17	Passed	59	both	600	2400	moderate	240	960	[0,9]	9	2	0	moderate	1	no	0	92.98	11.06489706	4.47068484	0.924287672	0.159343156	-0.116756426	2	-0.072832248	-0.013528847	2	-0.054774694
63276	2011-2012	41	7	No	600	2	97	67	0	0	2	0.92	0	18175.8938	3 tests	Four completed recalls	4	5	5	3	Passed	11	Passed	14	no	NA	0	no	NA	0	[0,9]	9	1	0	former	1	DM	0	85.88	10.71149516	4.38258452	0.912247364	0.008129743	-0.179605206	2	-0.066017022	-0.079641218	2	-0.161048404
64882	2011-2012	27.6	8	No	300	2	102	65	0	0	1	5	2	161788.0819	3 tests	Four completed recalls	5	6	8	4	Passed	25	Passed	50	both	420	1440	no	NA	0	[0,9]	9	0	0	mild	0	IGT	0	65.52	8.98003056	4.54123246	0.925671216	0.04157805	-0.087789508	2	-0.117236373	-0.18207073	2	-0.058860006
62314	2011-2012	34.2	8	No	600	2	97	61	0	1	0	1.33	1	7639.752345	3 tests	Four completed recalls	4	7	6	5	Passed	10	Passed	27	moderate	300	1200	both	330	1320	[0,9]	9	2	2	former	0	DM	0	48.72	8.49124766	3.78147642	0.891256288	0.165426861	0.017360724	1	-0.054535246	-0.08777385	2	-0.042387373
62434	2011-2012	34	7	No	720	3	90	61	1	1	1	5	1	10210.59231	3 tests	Four completed recalls	4	7	9	8	Passed	16	Passed	52	moderate	1200	4800	no	NA	0	[0,9]	9	0	0	mild	0	no	0	109.08	12.2327248	4.8508097	0.938974738	0.188286849	-0.130366028	1	-0.062255462	-0.035305582	2	-0.200217004
64923	2011-2012	32.8	5	No	240	3	90	64	1	1	1	3.3	1	12222.08296	3 tests	Four completed recalls	4	7	6	3	Passed	9	Passed	32	no	NA	0	no	NA	0	[0,9]	9	2	0	never	1	DM	0	123.42	13.2210194	4.83013082	0.934162242	0.158691193	-0.039417484	1	-0.080931077	0.006067012	2	-0.07226045
63112	2011-2012	24.6	7	Yes	180	1	95	66	1	3	1	1.7	0	17753.66181	3 tests	Four completed recalls	3	6	7	6	Passed	15	Passed	35	no	NA	0	no	NA	0	[0,9]	9	1	0	never	0	no	0	110.52	14.60880872	4.23427416	0.877014342	-0.128804879	-0.597816627	2	0.45151938	0.002491173	3	-0.545530776
63385	2011-2012	33.3	4	No	300	1	100	62	1	1	1	2.15	2	16055.41417	3 tests	Four completed recalls	5	9	8	7	Passed	21	Passed	44	moderate	225	900	no	NA	0	[0,9]	9	0	0	mild	1	no	0	190.26	18.0257266	5.8012449	0.957049088	-0.038554779	-0.137373855	2	0.116474121	-0.047963239	3	-0.118178626
63804	2011-2012	41	6	No	240	2	95	61	0	1	1	4.58	2	5774.606655	3 tests	Four completed recalls	3	6	8	6	Passed	14	Passed	39	no	NA	0	both	340	1360	[0,9]	9	0	1	mild	1	no	0	92.9	13.1466258	4.79817608	0.928308112	-0.253537796	-0.417011149	2	0.084577261	-0.110007411	3	-0.289183209
63172	2011-2012	24.1	4	Yes	120	1	102	68	1	2	2	1.18	0	15139.16576	3 tests	Four completed recalls	3	5	8	4	Passed	15	Passed	19	moderate	60	240	no	NA	0	[10,19]	9	11	1	former	0	DM	0	137.4	14.1500322	5.36940956	0.942932496	-0.161771801	-0.223081523	4	0.026928887	0.000725751	4	-0.192175229
62457	2011-2012	25.7	4	Yes	180	1	99	69	0	1	1	5	2	7645.782314	3 tests	Four completed recalls	5	6	6	4	Passed	19	Passed	72	both	280	1120	no	NA	0	[0,9]	9	0	0	mild	0	no	0	143.44	15.9637432	5.49455332	0.954559518	0.000535863	0.087722239	3	-0.000476057	0.058289774	4	-0.133856444
62940	2011-2012	24.1	6	No	480	1	90	62	0	1	1	4.34	2	10072.79148	3 tests	Four completed recalls	6	9	9	9	Passed	12	Passed	61	moderate	120	480	no	NA	0	[0,9]	9	0	1	mild	1	no	0	117.7	13.7805104	4.90519118	0.93114789	0.009939025	0.009407667	3	0.005020993	0.185333413	4	-0.061144796
63958	2011-2012	30.9	6	No	480	2	93	60	1	3	2	0.64	1	12729.03636	3 tests	Four completed recalls	5	8	7	7	Passed	24	Passed	60	no	NA	0	no	NA	0	[0,9]	9	0	0	mild	1	no	0	129.4	14.6892256	4.636763	0.893705978	-0.117500766	0.060735304	3	-0.02040808	0.031412193	4	-0.119098005
63982	2011-2012	32.7	6	Yes	720	1	101	69	1	0	2	2.31	2	42669.24301	3 tests	Four completed recalls	6	7	6	7	Passed	9	Passed	44	no	NA	0	no	NA	0	[0,9]	9	3	2	former	1	no	0	100.06	15.6840494	4.54133274	0.91765451	-0.020378941	0.100638406	3	-0.145510721	0.102130263	4	-0.108671381
67344	2011-2012	25.4	8	No	360	1	93	60	0	3	1	1.43	2	9847.238527	3 tests	Four completed recalls	2	6	6	5	Passed	22	Passed	48	both	165	660	vigorous	1260	5040	[0,9]	9	0	2	mild	0	DM	0	155.78	16.0352122	5.03510952	0.911454008	-0.049315181	0.013622133	3	0.022866153	0.093074213	4	-0.077168469
62255	2011-2012	27.1	8	No	300	1	95	65	0	0	1	0.87	1	29889.86954	3 tests	Four completed recalls	3	6	8	5	Passed	13	Passed	39	no	NA	0	NA	NA	0	[0,9]	9	4	2	former	1	no	1	166.48	16.91307	5.3943731	0.949371644	0.165277153	-0.153389817	2	-0.023362342	0.118006283	4	-0.106634388
63177	2011-2012	24	7	Yes	360	2	93	60	0	1	2	3.93	1	8420.94363	3 tests	Four completed recalls	1	4	4	2	Failed	NA	Passed	33	moderate	840	3360	moderate	120	480	[10,19]	9	10	2	former	0	IGT	0	100.88	12.49668872	4.27522626	0.904966022	0.07723612	-0.066313033	2	-0.026095058	0.088307482	4	-0.035892646
62441	2011-2012	24	4	No	10	2	90	68	0	3	1	0.31	0	11228.90419	3 tests	Four completed recalls	5	6	7	6	Passed	14	Passed	30	no	NA	0	no	NA	0	[0,9]	9	7	1	never	1	no	0	115.38	13.0061054	5.0361056	0.942161186	0.136074934	-0.100810127	1	0.045452681	0.12627615	4	-0.092079269
62454	2011-2012	36.8	6	Yes	180	2	93	64	1	3	1	1.32	2	7582.574348	3 tests	Four completed recalls	4	8	8	5	Passed	15	Passed	25	no	NA	0	no	NA	0	[0,9]	9	3	0	former	0	DM	0	137.84	14.4542724	5.15927204	0.935538492	0.129687959	-0.095004172	1	0.04181197	0.165431669	4	-0.047262202
62658	2011-2012	34.5	9	No	180	1	92	68	0	0	2	2.3	1	28710.82752	3 tests	Four completed recalls	5	7	8	7	Passed	16	Passed	70	moderate	150	600	moderate	150	600	[0,9]	9	0	1	mild	0	no	0	150.26	14.641739	5.30250188	0.947755374	0.103098326	-0.037033781	1	-0.004401956	0.146487435	4	-0.095448029
62937	2011-2012	37.6	8	No	180	1	99	63	1	1	1	1.63	2	10598.2543	3 tests	Four completed recalls	4	8	7	4	Passed	26	Passed	53	moderate	240	960	moderate	360	1440	[0,9]	9	1	0	mild	1	DM	0	142.66	16.0859238	4.87134996	0.932581018	0.035925614	-0.037882242	1	-0.024529445	0.143278895	4	-0.045578266
70266	2011-2012	33.6	5	Yes	600	2	102	62	1	1	1	5	1	17154.03884	3 tests	Four completed recalls	4	8	8	9	Passed	8	Passed	46	no	NA	0	no	NA	0	[0,9]	9	0	0	never	1	no	0	128	16.1499252	4.8067655	0.918155972	0.056563148	0.067106374	1	-0.093461549	0.049167747	4	-0.06211459
65478	2011-2012	27.4	6	Yes	600	1	96	61	1	1	2	5	2	10112.42821	3 tests	Four completed recalls	6	6	9	8	Passed	17	Passed	55	vigorous	450	1800	moderate	200	800	[0,9]	9	0	0	moderate	1	no	0	127	16.9306938	4.67424898	0.935109576	0.323357635	0.039032926	1	-0.237483295	-0.001778561	1	-0.017527032
62295	2011-2012	32.7	8	Yes	480	2	90	69	1	3	2	0.79	1	12994.25217	3 tests	Four completed recalls	5	6	7	8	Passed	10	Passed	34	no	NA	0	no	NA	0	[10,19]	9	13	0	former	1	IFG	0	123.96	13.1873296	4.52732168	0.882708286	-0.092078017	0.117368078	3	-0.063077063	-0.058376804	2	-0.01062717
62630	2011-2012	31	8	Yes	30	1	101	68	1	0	2	1.25	1	157450.3428	3 tests	Four completed recalls	4	5	5	4	Passed	20	Passed	43	no	NA	0	no	NA	0	[0,9]	9	1	0	never	1	no	0	106.24	11.2799384	4.4945845	0.876179038	-0.101071398	0.131111372	3	-0.073265231	-0.033250064	2	0.00500841
62664	2011-2012	39.4	8	No	720	1	94	64	0	0	1	3.3	2	25763.17713	3 tests	Four completed recalls	5	7	10	6	Passed	23	Passed	60	moderate	180	720	moderate	10	40	[0,9]	9	3	1	mild	1	DM	1	98.66	11.29010756	5.1619039	0.951548596	-0.105808382	0.089583614	3	-0.030579702	-0.101563055	2	-0.030996862
62682	2011-2012	34.9	8	Yes	480	2	91	62	1	0	2	0.86	1	48652.73082	3 tests	Four completed recalls	6	7	7	8	Passed	22	Passed	55	no	NA	0	no	NA	0	[10,19]	9	13	0	mild	1	no	1	90.92	11.3852732	4.98170894	0.944605392	0.025495103	0.058893165	3	-0.065787318	-0.106625536	2	-0.008740414
62982	2011-2012	33.6	9	Yes	240	1	97	66	1	0	2	1.16	1	54110.53039	3 tests	Four completed recalls	4	7	6	4	Passed	15	Passed	51	moderate	100	400	no	NA	0	[0,9]	9	3	1	mild	1	DM	0	88.46	12.31287874	4.18614378	0.903945628	-0.095748469	0.19193871	3	-0.043536893	-0.024966396	2	-0.033249353
63188	2011-2012	54.2	5	Yes	480	1	100	60	1	1	2	1.17	2	13353.12593	3 tests	Four completed recalls	7	10	10	7	Passed	12	Passed	45	no	NA	0	no	NA	0	[10,19]	9	10	0	heavy	1	DM	1	76.18	9.84095188	4.00556192	0.882522454	-0.114421305	0.27807334	3	-0.099471803	-0.011698035	2	0.075356532
63212	2011-2012	26	4	Yes	360	1	97	62	0	1	0	1.34	2	12074.42466	3 tests	Four completed recalls	2	6	6	4	Passed	15	Passed	32	no	NA	0	both	1980	7920	[10,19]	9	14	0	never	1	DM	0	124.68	13.9973036	4.51665406	0.9043369	-0.050617073	0.082217873	3	-0.030174975	-0.008316883	2	-0.003495958
63478	2011-2012	24.1	7	Yes	480	2	94	62	0	0	2	1.01	1	24922.40285	3 tests	Four completed recalls	3	6	7	6	Passed	18	Passed	42	no	NA	0	no	NA	0	[0,9]	9	1	1	former	0	no	0	71.24	9.3113959	3.62553088	0.839374748	-0.040595891	0.084516074	3	-0.117805248	-0.090192897	2	-0.011182031
63801	2011-2012	22.9	6	No	360	1	99	64	1	1	2	2.3	2	10440.6569	3 tests	Four completed recalls	4	8	8	5	Passed	18	Passed	57	no	NA	0	no	NA	0	[0,9]	9	7	2	mild	1	DM	1	91.12	12.3242338	4.20376688	0.886436462	-0.060488049	0.123817389	3	-0.041863433	0.00361142	2	0.022479672
63909	2011-2012	32.2	8	Yes	180	2	96	62	1	0	1	0.95	2	44690.47559	3 tests	Four completed recalls	4	6	7	5	Passed	26	Passed	57	moderate	240	960	both	1980	7920	[0,9]	9	0	0	former	1	DM	0	99.8	11.34542878	5.06680098	0.949015542	0.046269882	0.078241991	3	-0.048272106	-0.145912353	2	0.009693278
64082	2011-2012	27.5	8	No	240	1	101	64	0	0	1	4.63	1	169284.2999	3 tests	Four completed recalls	5	6	7	5	Passed	12	Passed	48	no	NA	0	both	1200	4800	[0,9]	9	0	1	heavy	1	no	0	84.12	10.26844662	4.3329683	0.912052236	-0.155202402	0.082869804	3	-0.068560749	-0.049290628	2	-0.00514814
64263	2011-2012	25.7	7	No	120	2	97	62	1	2	1	1.7	2	9587.572248	3 tests	Four completed recalls	5	8	9	8	Passed	21	Passed	61	moderate	80	320	no	NA	0	[0,9]	9	0	0	never	0	no	0	93.02	9.79788542	4.75067562	0.93719335	0.00936707	0.150318182	3	-0.118736921	-0.07832636	2	0.032525296
64704	2011-2012	28.3	5	Yes	240	2	96	62	0	2	1	1.33	0	12597.63378	3 tests	Four completed recalls	3	5	6	4	Passed	15	Passed	33	no	NA	0	no	NA	0	[0,9]	9	6	1	heavy	0	no	1	136.1	14.7864688	5.20213072	0.93714436	-0.029495108	0.106901219	3	-0.08559481	-0.01437546	2	0.017766888
64752	2011-2012	33.5	9	Yes	420	3	92	62	1	2	1	2.97	2	17093.60615	3 tests	Four completed recalls	4	7	9	10	Passed	17	Passed	57	no	NA	0	no	NA	0	[0,9]	9	1	1	mild	1	no	0	90.76	10.82657154	3.96608064	0.84776023	-0.273973836	0.229197547	3	0.010800383	-0.064514038	2	0.026958961
64977	2011-2012	26.2	8	Yes	360	1	97	63	1	1	0	0.72	1	17625.53878	3 tests	Four completed recalls	4	7	8	3	Passed	19	Passed	73	no	NA	0	no	NA	0	[0,9]	9	0	2	heavy	1	no	0	98.92	11.44141866	4.01541024	0.84402956	-0.254019985	0.23786404	3	-0.096795096	-0.109154512	2	0.055281793
65481	2011-2012	37.9	8	No	240	1	100	62	1	1	2	0.54	1	13767.6977	3 tests	Four completed recalls	5	7	9	7	Passed	14	Passed	29	no	NA	0	no	NA	0	[0,9]	9	5	0	former	1	DM	0	118.8	13.2314148	4.78424898	0.909652748	-0.102974786	0.159946892	3	-0.07782045	-0.000880409	2	0.004372723
65740	2011-2012	38.8	4	No	480	1	102	68	0	1	2	5	2	10212.20306	3 tests	Four completed recalls	3	8	9	5	Passed	17	Passed	46	both	600	2400	vigorous	480	1920	[10,19]	9	10	1	heavy	0	DM	0	91.88	11.5809348	4.076896	0.836983624	-0.181464259	0.272279262	3	-0.084322312	-0.104528137	2	0.046650351
65857	2011-2012	25.7	7	Yes	480	1	99	64	1	0	2	5	2	96721.70313	3 tests	Four completed recalls	7	9	9	8	Passed	30	Passed	91	moderate	30	120	no	NA	0	[0,9]	9	1	0	moderate	1	no	0	87.12	11.3349214	4.29219696	0.907468434	0.021908056	0.007182875	3	-0.111573281	-0.057972081	2	-0.040337355
65867	2011-2012	34.5	8	No	180	1	94	60	1	0	2	1.98	2	38685.95986	3 tests	Four completed recalls	5	5	7	4	Passed	16	Passed	60	moderate	90	360	no	NA	0	[0,9]	9	0	0	mild	0	no	0	118.76	14.4449172	4.7179273	0.905107218	-0.05190045	0.167668294	3	-0.053599015	-0.001630267	2	0.040340222
66427	2011-2012	19.2	7	No	240	2	97	63	0	1	2	5	0	8644.133303	3 tests	Four completed recalls	3	7	5	5	Passed	13	Passed	25	vigorous	360	1440	no	NA	0	[0,9]	9	0	2	former	1	no	0	115.18	12.9302172	4.3416787	0.877019114	-0.170408184	0.18583147	3	-0.074555927	-0.016011129	2	-0.022654893
66565	2011-2012	29.2	6	No	360	1	94	66	1	0	2	0.8	2	38685.95986	3 tests	Four completed recalls	6	9	9	9	Passed	28	Passed	78	no	NA	0	moderate	720	2880	[0,9]	9	3	1	mild	0	no	0	133.2	14.3989904	5.09251006	0.932789568	-0.015919712	0.136116009	3	-0.097049591	0.018044528	2	0.049353257
66729	2011-2012	22.1	7	No	120	2	91	64	1	0	1	5	2	141946.8412	3 tests	Four completed recalls	6	7	9	7	Passed	22	Passed	66	both	990	3960	moderate	120	480	[0,9]	9	1	1	moderate	1	no	0	113.58	13.5957622	4.70748878	0.908971322	-0.018968324	0.134951244	3	-0.1044483	0.012591507	2	0.020882341
66901	2011-2012	25.3	8	No	480	2	99	68	1	1	1	1.98	1	12331.98014	3 tests	Four completed recalls	4	5	4	3	Passed	14	Passed	48	no	NA	0	no	NA	0	[0,9]	9	3	0	former	1	DM	0	82.94	11.316115	4.37595798	0.900233642	0.134687305	0.234030764	3	-0.134232147	-0.058080336	2	0.05195886
67094	2011-2012	30.6	4	No	180	1	96	60	0	1	1	5	2	6085.921613	3 tests	Four completed recalls	6	8	10	8	Passed	21	Passed	65	both	420	1680	no	NA	0	[0,9]	9	1	1	former	1	DM	0	76.52	9.9306603	4.292443	0.89463373	-0.023661749	0.14619774	3	-0.120449725	-0.139986268	2	0.003389713
67112	2011-2012	25.2	8	Yes	600	2	96	64	1	2	1	5	2	9981.600708	3 tests	Four completed recalls	7	8	10	8	Passed	19	Passed	51	moderate	180	720	no	NA	0	[0,9]	9	1	1	mild	1	no	0	101.18	12.0952986	4.44500184	0.914842968	-0.07227063	0.2171354	3	-0.096855921	-0.028179421	2	0.029384174
67137	2011-2012	27.2	5	No	600	2	98	67	0	3	1	2.04	0	8948.405799	3 tests	Four completed recalls	3	4	5	6	Passed	13	Passed	33	no	NA	0	no	NA	0	[0,9]	9	0	0	former	0	DM	1	97.52	11.7351716	4.76754596	0.920301306	0.016791004	0.107106161	3	-0.054853523	-0.052100308	2	-0.039727905
67452	2011-2012	47.1	7	No	600	2	91	60	1	0	2	5	2	139412.0761	3 tests	Four completed recalls	8	8	9	9	Passed	22	Passed	79	moderate	105	420	no	NA	0	[0,9]	9	1	0	moderate	0	no	0	113.6	12.7267354	4.55268608	0.896049274	-0.099786804	0.193203801	3	-0.052547566	-0.079940915	2	0.036598157
67580	2011-2012	24.8	8	No	240	1	94	67	1	0	2	0.95	1	42910.88518	3 tests	Four completed recalls	5	8	9	7	Passed	19	Passed	54	no	NA	0	moderate	840	3360	[0,9]	9	1	1	former	1	DM	0	87.4	10.53013872	4.41844634	0.920604006	0.015872313	0.086150847	3	-0.104922737	-0.075916063	2	0.002952819
67635	2011-2012	26.4	7	No	240	1	94	65	0	2	1	1.98	0	10551.51798	3 tests	Four completed recalls	4	5	5	3	Passed	14	Passed	29	no	NA	0	both	2160	8640	[0,9]	9	4	0	moderate	1	DM	0	134.18	13.549315	5.16506424	0.927604116	0.01272545	0.185398054	3	-0.106408138	0.007972666	2	-0.012517444
67713	2011-2012	30.6	8	No	240	1	101	62	0	0	1	4.63	2	169284.2999	3 tests	Four completed recalls	5	7	7	4	Passed	23	Passed	67	no	NA	0	no	NA	0	[0,9]	9	1	0	mild	1	DM	0	72.34	10.45229694	3.9831126	0.8931683	-0.064215687	0.212130618	3	-0.113306851	-0.080793594	2	-0.022907693
67850	2011-2012	31.8	6	No	540	1	99	64	1	1	2	5	2	10440.6569	3 tests	Four completed recalls	8	9	9	9	Passed	18	Passed	59	no	NA	0	no	NA	0	[0,9]	9	0	1	former	1	DM	0	86.28	11.8576492	4.75729362	0.938567674	0.033165013	0.127235978	3	-0.114321548	-0.092649996	2	0.050483497
67887	2011-2012	23	7	No	180	1	92	67	1	3	1	5	2	17909.08603	3 tests	Four completed recalls	3	7	7	7	Passed	24	Passed	84	moderate	600	2400	moderate	600	2400	[0,9]	9	1	0	mild	1	no	0	130.66	13.805765	4.68396718	0.925283384	-0.020649915	0.23586872	3	-0.115846747	-0.000182659	2	-0.0139796
68017	2011-2012	29.5	7	No	420	3	92	68	1	2	1	4.3	1	18960.41286	3 tests	Four completed recalls	5	7	7	8	Passed	17	Passed	50	no	NA	0	moderate	300	1200	[0,9]	9	0	0	mild	1	IFG	0	114.56	13.679554	4.96606436	0.934557754	0.053248927	0.12484947	3	-0.098254428	-0.042189437	2	0.014810389
68028	2011-2012	30.5	6	No	300	1	100	66	1	1	1	3.97	1	16150.13007	3 tests	Four completed recalls	7	7	7	9	Passed	15	Passed	49	moderate	300	1200	moderate	30	120	[0,9]	9	0	0	former	1	no	0	106.2	15.5963406	4.16931222	0.88008014	-0.043879056	0.086535333	3	-0.118804707	-0.017706896	2	0.022452174
68260	2011-2012	41.8	6	Yes	480	2	95	61	0	1	2	1.29	1	11218.73045	3 tests	Four completed recalls	4	7	8	6	Passed	11	Passed	39	no	NA	0	moderate	240	960	[0,9]	9	8	0	former	1	no	1	72.7	9.69213252	4.44314638	0.913657798	0.045360625	0.105345799	3	-0.11153567	-0.126305471	2	0.01282929
68263	2011-2012	24.1	8	No	360	1	91	63	1	0	1	3.78	2	118209.8095	3 tests	Four completed recalls	5	7	9	7	Passed	27	Passed	80	moderate	120	480	moderate	100	400	[0,9]	9	0	0	mild	1	DM	0	121.14	12.2194362	5.02906526	0.919515218	0.003478897	0.151352991	3	-0.119680412	-0.039829968	2	-0.035285131
68331	2011-2012	32.9	5	No	420	3	92	66	0	2	1	5	2	14771.33607	3 tests	Four completed recalls	4	4	4	3	Passed	16	Passed	44	moderate	180	720	no	NA	0	[0,9]	9	4	0	heavy	0	DM	0	130.1	13.2480026	4.71526798	0.915543256	0.039287954	0.100171254	3	-0.10221953	-0.034780112	2	-0.03536703
68434	2011-2012	40	9	No	600	1	101	67	1	1	0	1.12	1	12468.98805	3 tests	Four completed recalls	4	7	5	3	Passed	15	Passed	31	no	NA	0	no	NA	0	[0,9]	9	1	0	never	1	no	0	87.84	11.1092348	4.0778049	0.876897248	-0.056751804	0.163225571	3	-0.108726264	-0.031915549	2	0.019809267
68553	2011-2012	35.2	8	Yes	420	1	98	61	1	0	2	1.11	1	131590.9088	3 tests	Four completed recalls	6	8	8	7	Passed	20	Passed	55	no	NA	0	no	NA	0	[0,9]	9	1	2	former	1	DM	1	104.72	12.1787642	4.90089206	0.932714072	0.009532202	0.146427289	3	-0.108103233	-0.116736319	2	0.01167584
68606	2011-2012	30.5	9	Yes	360	3	90	62	1	3	2	1.04	0	12477.42045	3 tests	Four completed recalls	5	7	6	6	Passed	13	Passed	31	no	NA	0	no	NA	0	[10,19]	9	12	1	moderate	0	no	0	133.5	15.2700668	4.67183876	0.905008186	-0.009839009	0.098821395	3	-0.070538406	-0.018785596	2	0.025887098
68787	2011-2012	27.5	7	Yes	600	1	100	65	0	0	1	1.31	2	150876.3484	3 tests	Four completed recalls	6	7	8	7	Passed	25	Passed	43	both	1560	6240	no	NA	0	[0,9]	9	2	1	mild	0	DM	0	113.8	13.012569	4.49832408	0.875975948	-0.0033801	0.106760525	3	-0.134240368	-0.034907459	2	0.018599004
68972	2011-2012	28.9	8	No	120	1	90	60	1	3	1	2.07	0	12488.02543	3 tests	Four completed recalls	6	7	7	5	Passed	13	Passed	21	moderate	840	3360	no	NA	0	[0,9]	9	0	0	former	1	IFG	0	97.04	11.47070684	4.27261064	0.88794758	-0.002129741	0.098662908	3	-0.080406567	-0.084499708	2	0.028678921
69025	2011-2012	32.2	6	No	60	2	96	60	0	2	1	0.68	0	12597.63378	3 tests	Four completed recalls	2	4	6	5	Passed	12	Passed	27	no	NA	0	no	NA	0	[0,9]	9	0	0	never	0	IFG	0	125.5	14.1187338	4.99378266	0.935737224	0.045233435	0.079589067	3	-0.098948694	-0.037525672	2	-0.041240004
69149	2011-2012	27.7	9	No	300	1	91	62	0	1	2	3.54	1	7821.068134	3 tests	Four completed recalls	4	4	7	4	Passed	14	Passed	53	moderate	120	480	no	NA	0	[0,9]	9	3	2	mild	1	DM	0	111.9	12.5372742	4.06682202	0.824812366	-0.130170532	0.226455587	3	-0.093684672	0.012336647	2	0.059138344
69172	2011-2012	40.7	8	No	120	2	98	65	1	2	2	2.75	2	9969.842041	3 tests	Four completed recalls	7	7	8	7	Passed	19	Passed	58	no	NA	0	no	NA	0	[0,9]	9	0	0	moderate	1	no	0	121.46	12.76901444	4.55440494	0.883815298	0.007755862	0.140370761	3	-0.070922625	-0.023438775	2	0.030070522
69301	2011-2012	26.2	7	No	180	2	94	64	1	0	1	3.4	2	101809.0756	3 tests	Four completed recalls	4	4	5	6	Passed	22	Passed	66	moderate	240	960	both	2520	10080	[0,9]	9	2	0	former	1	no	0	67.8	8.49374348	4.17172458	0.902867308	-0.005880581	0.151720874	3	-0.140968384	-0.203096124	2	0.052548405
69403	2011-2012	39.7	5	No	300	1	90	61	0	0	2	2.86	2	119024.6471	3 tests	Four completed recalls	2	3	6	4	Passed	18	Passed	51	no	NA	0	both	3240	12960	[0,9]	9	0	1	mild	1	IGT	0	62.06	9.26082888	4.14269042	0.919436586	-0.09404191	0.112757146	3	-0.104978366	-0.150202697	2	-0.059529848
69425	2011-2012	27.5	8	No	240	1	102	66	1	3	1	5	2	15857.48365	3 tests	Four completed recalls	7	8	9	10	Passed	11	Passed	60	no	NA	0	no	NA	0	[0,9]	9	0	0	mild	1	DM	0	101.3	12.6541146	4.89923516	0.911015376	0.025851711	0.133277911	3	-0.095138943	-0.00499539	2	0.048175661
69458	2011-2012	26.1	8	Yes	240	1	101	60	0	0	1	2.31	1	174540.035	3 tests	Four completed recalls	4	5	6	5	Passed	11	Passed	54	moderate	420	1680	no	NA	0	[0,9]	9	0	0	never	0	no	0	104.24	11.80779086	4.34422946	0.878509258	-0.082550102	0.171972639	3	-0.109636973	-0.074648975	2	0.013115525
69491	2011-2012	48	6	No	300	1	93	67	1	3	2	0.77	0	11351.08822	3 tests	Four completed recalls	3	3	6	4	Passed	19	Passed	31	moderate	20	80	no	NA	0	[0,9]	9	6	0	former	0	DM	0	118.36	13.2019636	4.4889353	0.907134134	-0.024762196	0.195475653	3	-0.091742669	-0.057263369	2	0.083736148
69684	2011-2012	32.1	7	No	240	2	93	65	0	3	2	0.58	0	9554.950099	3 tests	Four completed recalls	4	5	5	4	Passed	15	Passed	12	no	NA	0	vigorous	1440	5760	[10,19]	9	19	1	moderate	0	DM	1	101.48	11.7429285	4.17859446	0.896094228	0.060481904	0.095481335	3	-0.107525181	-0.065682646	2	0.019720822
69784	2011-2012	24.1	8	No	120	2	101	69	0	1	0	0.64	1	11218.73045	3 tests	Four completed recalls	1	2	4	2	Passed	10	Passed	5	no	NA	0	moderate	720	2880	[0,9]	9	0	1	former	1	no	0	67	10.48493532	4.35507404	0.92161922	0.05009205	0.101780273	3	-0.13450782	-0.115914668	2	0.002511513
69858	2011-2012	28.1	8	No	90	1	95	65	0	1	1	4.21	2	9541.978936	3 tests	Four completed recalls	5	5	7	3	Passed	16	Passed	37	both	630	2520	moderate	210	840	[0,9]	9	1	0	former	1	IFG	0	91.24	11.5283622	4.91252938	0.925333764	0.045020613	0.147174469	3	-0.12442659	-0.086263513	2	0.037472566
69940	2011-2012	25.9	6	No	240	2	93	61	0	3	1	5	1	6954.569749	3 tests	Four completed recalls	4	6	7	8	Passed	23	Passed	52	moderate	120	480	both	1080	4320	[0,9]	9	0	1	mild	0	no	0	101.9	13.4978612	4.3534901	0.842014244	-0.140107822	0.212478077	3	-0.107257703	-0.042795195	2	0.037928237
69981	2011-2012	25.5	8	No	300	1	99	62	0	0	0	1.29	1	16076.67565	3 tests	Four completed recalls	5	7	7	7	Passed	15	Passed	18	moderate	150	600	no	NA	0	[0,9]	9	0	0	moderate	1	no	0	84.92	11.44597824	4.23021102	0.904592524	0.045033045	0.105545905	3	-0.115152472	-0.065454422	2	0.045823911
70132	2011-2012	26.7	6	No	240	1	92	62	0	1	1	4.23	1	11893.85265	3 tests	Four completed recalls	5	6	6	3	Passed	19	Passed	52	both	1320	5280	both	720	2880	[0,9]	9	0	0	moderate	1	no	0	91.16	11.8503608	4.61577068	0.92208687	0.044023276	0.144965351	3	-0.11229741	-0.017770308	2	0.03428038
70294	2011-2012	37.1	5	Yes	600	2	99	60	0	1	1	5	2	8283.488354	3 tests	Four completed recalls	4	6	5	4	Passed	19	Passed	56	no	NA	0	no	NA	0	[0,9]	9	7	0	mild	1	DM	1	126.26	15.4524636	5.17940514	0.942452518	0.035430941	0.095480526	3	-0.106636405	0.001715609	2	-0.022738542
70329	2011-2012	26.1	8	No	120	2	90	60	1	3	1	0.46	1	12994.25217	3 tests	Four completed recalls	3	7	7	6	Passed	25	Passed	37	no	NA	0	no	NA	0	[0,9]	9	7	0	never	1	no	0	105.26	11.73580296	4.60495182	0.899153872	-0.003175362	0.158836581	3	-0.12412397	-0.067444637	2	-0.018159369
70498	2011-2012	39	8	No	480	1	99	63	1	0	0	4.89	2	98181.67724	3 tests	Four completed recalls	6	9	7	7	Passed	27	Passed	75	no	NA	0	no	NA	0	[0,9]	9	2	0	mild	1	DM	0	58.52	8.03411484	3.79670078	0.881110888	-0.012696613	0.163367374	3	-0.103350551	-0.22687503	2	-0.009359025
70649	2011-2012	33.3	8	Yes	240	2	98	63	0	3	1	4.56	2	9901.410815	3 tests	Four completed recalls	5	5	8	6	Passed	16	Passed	67	no	NA	0	no	NA	0	[0,9]	9	0	0	heavy	1	DM	0	102.04	11.2186004	4.68725804	0.923451368	0.066035576	0.112388683	3	-0.099298269	-0.087187127	2	0.03930138
70782	2011-2012	25.7	6	No	60	2	94	64	0	0	1	5	2	141933.3395	3 tests	Four completed recalls	4	6	8	5	Passed	17	Passed	73	no	NA	0	no	NA	0	[0,9]	9	0	2	mild	1	no	0	91.04	10.63806938	4.79960928	0.924626774	-0.017239484	0.175000462	3	-0.110116995	-0.155304221	2	-0.001129658
71184	2011-2012	22.9	8	No	360	1	92	64	0	3	2	5	2	13271.13363	3 tests	Four completed recalls	4	6	5	5	Passed	24	Passed	74	vigorous	120	480	both	720	2880	[0,9]	9	1	1	moderate	0	no	0	76.86	10.7889639	4.2862232	0.88757204	-0.011962167	0.163120751	3	-0.10756062	-0.104940442	2	0.047459615
71203	2011-2012	22	5	No	240	3	90	63	1	3	1	4.96	2	10953.65829	3 tests	Four completed recalls	4	6	9	9	Passed	15	Passed	77	moderate	80	320	no	NA	0	[0,9]	9	0	0	never	0	no	0	91.84	11.14595188	4.59060436	0.931851572	-0.023003722	0.167575975	3	-0.115558576	-0.089663777	2	-0.016495045
71379	2011-2012	27.7	7	No	360	2	94	60	1	0	0	0.83	2	27893.31225	3 tests	Four completed recalls	6	10	9	8	Passed	24	Passed	83	no	NA	0	no	NA	0	[10,19]	9	14	1	mild	1	no	0	81.02	11.744383	4.39743044	0.90067831	-0.05572327	0.173874125	3	-0.085655905	-0.030348387	2	0.055889665
71756	2011-2012	23.7	7	No	540	1	98	63	0	0	1	3.97	2	131902.3308	3 tests	Four completed recalls	7	8	8	5	Passed	33	Passed	74	no	NA	0	both	2100	8400	[0,9]	9	0	0	moderate	0	IGT	0	90.8	11.27854552	4.14611276	0.842886932	-0.028721679	0.146496818	3	-0.089685406	-0.113763001	2	0.042475533
62236	2011-2012	23.2	8	No	600	1	93	61	0	3	1	5	2	9513.611982	3 tests	Four completed recalls	6	8	8	7	Passed	13	Passed	73	both	1200	4800	no	NA	0	[0,9]	9	0	0	mild	0	no	0	150.62	15.6836544	5.49151054	0.95078335	0.096308855	-0.178625111	2	-0.109545989	-0.028251316	2	-0.01387547
63012	2011-2012	26.7	8	Yes	360	1	91	65	0	0	1	4.76	2	120347.6305	3 tests	Four completed recalls	6	7	7	7	Passed	13	Passed	67	moderate	720	2880	vigorous	480	1920	[0,9]	9	0	1	mild	1	IGT	1	109.34	12.4829126	4.90703068	0.93739248	0.134996208	-0.151900665	2	0.02175508	-0.111654278	2	-0.072326775
64544	2011-2012	29.7	7	Yes	180	2	100	69	0	3	1	4.59	2	7926.541218	3 tests	Four completed recalls	5	6	7	5	Passed	14	Passed	47	moderate	135	540	no	NA	0	[0,9]	9	2	0	mild	0	no	0	68.9	9.17816568	4.2635155	0.916337022	0.012851172	-0.060434058	2	-0.005624018	-0.106791385	2	0.0262216
62284	2011-2012	25.6	8	No	240	1	94	64	1	0	1	2.41	2	120111.4951	3 tests	Four completed recalls	6	9	9	9	Passed	20	Passed	81	no	NA	0	no	NA	0	[0,9]	9	0	0	never	0	no	0	76.6	10.7036782	5.08422664	0.959007614	0.086164548	0.024764759	1	-0.047829962	-0.083251578	2	0.013277531
62324	2011-2012	28	7	No	480	1	90	60	1	2	2	0.23	2	12167.81965	3 tests	Four completed recalls	4	5	9	6	Passed	22	Passed	54	no	NA	0	no	NA	0	[0,9]	9	1	2	heavy	0	no	0	101.08	12.6767016	4.63702768	0.921398024	0.059385603	0.062459761	1	-0.049077526	-0.005275207	2	-0.022259645
62413	2011-2012	40	9	No	600	1	101	65	0	0	1	1.6	2	130104.2371	3 tests	Four completed recalls	4	5	6	5	Passed	15	Passed	51	no	NA	0	no	NA	0	[0,9]	9	0	1	moderate	1	DM	0	160.94	16.8688724	5.22923506	0.94001724	0.104977208	-0.047868162	1	0.022670631	-0.030997183	2	-0.002507684
62680	2011-2012	25.7	6	No	60	3	90	68	0	3	1	4.96	1	8116.967146	3 tests	Four completed recalls	3	5	6	3	Passed	9	Passed	58	no	NA	0	no	NA	0	[0,9]	9	0	1	mild	1	no	0	76.56	10.1063447	4.46987694	0.929442614	0.198017104	0.066323412	1	-0.06454095	-0.100111997	2	0.008689988
62927	2011-2012	30.8	5	Yes	240	2	91	63	0	0	1	5	2	141933.3395	3 tests	Four completed recalls	4	7	9	8	Passed	20	Passed	50	no	NA	0	both	600	2400	[0,9]	9	1	0	never	1	IGT	0	95.04	10.89544746	4.52166816	0.93222592	0.097275983	0.116673248	1	-0.090996704	-0.025613301	2	-0.07148329
63134	2011-2012	34.6	4	Yes	300	2	93	66	1	3	2	0.69	1	12345.74067	3 tests	Four completed recalls	4	7	8	8	Passed	12	Passed	44	no	NA	0	no	NA	0	[10,19]	9	11	0	mild	1	DM	0	58.6	8.14140674	4.18846038	0.915121342	0.187229803	0.089867079	1	-0.124721089	-0.17586753	2	-0.028137466
63363	2011-2012	36.7	6	Yes	420	2	95	65	1	3	0	0.75	2	36054.74817	3 tests	Four completed recalls	6	7	8	9	Passed	17	Passed	48	vigorous	360	1440	moderate	60	240	[0,9]	9	3	0	former	1	no	0	60.98	9.6681216	4.1152629	0.90972106	0.226002033	0.049565036	1	-0.137320216	-0.009507463	2	0.007613734
63723	2011-2012	32.1	7	No	180	3	92	62	1	2	1	1.56	1	15256.34028	3 tests	Four completed recalls	5	7	8	8	Passed	10	Passed	53	no	NA	0	both	1080	4320	[10,19]	9	10	0	never	1	DM	0	87.66	9.98551254	4.7287713	0.941958704	0.196495946	-0.031369494	1	-0.067887972	-0.054540329	2	0.014646026
63767	2011-2012	37.3	8	No	300	3	91	66	0	2	1	1.38	0	11290.18198	3 tests	Four completed recalls	6	8	8	6	Passed	17	Passed	20	no	NA	0	no	NA	0	[0,9]	9	1	0	heavy	1	no	0	68.62	10.25738694	4.69801502	0.934186486	0.056828557	0.018789788	1	-0.107374616	-0.0788201	2	-0.02083575
64625	2011-2012	26	6	No	360	1	96	69	0	1	1	1.39	1	8823.40317	3 tests	Four completed recalls	4	5	8	4	Passed	17	Passed	32	moderate	240	960	no	NA	0	[0,9]	9	0	0	former	1	DM	0	54.5	8.19841436	4.18338332	0.916333818	0.119076151	0.015575525	1	-0.172521146	-0.192198727	2	-0.009110871
64858	2011-2012	22.8	7	Yes	600	1	101	65	1	0	2	0.66	1	38158.74424	3 tests	Four completed recalls	5	7	7	3	Passed	15	Passed	47	no	NA	0	no	NA	0	[10,19]	9	11	2	never	1	DM	0	99.16	13.2876642	4.87884558	0.936606036	0.170251563	-0.089621059	1	-0.135183997	-0.10708125	2	-0.037334813
64908	2011-2012	27	5	Yes	120	1	102	60	1	2	2	2.94	2	13648.59188	3 tests	Four completed recalls	6	8	10	9	Passed	10	Passed	61	moderate	90	360	no	NA	0	[0,9]	9	5	0	moderate	0	IFG	0	77.84	9.99778018	4.44571922	0.919817726	0.09741257	-0.036631894	1	-0.044655799	-0.026759028	2	0.015116691
65098	2011-2012	31.1	6	No	120	1	96	68	1	1	1	1.39	1	12230.62164	3 tests	Four completed recalls	7	8	9	5	Passed	13	Passed	35	no	NA	0	no	NA	0	[0,9]	9	0	0	mild	1	DM	0	109.96	13.239261	5.0596455	0.954141514	0.173273873	-0.002595864	1	-0.010700828	-0.053688843	2	-0.00227572
65126	2011-2012	26.3	6	No	300	1	99	63	1	1	1	5	2	10598.2543	3 tests	Four completed recalls	2	7	7	6	Passed	12	Passed	45	moderate	120	480	no	NA	0	[0,9]	9	0	0	mild	1	DM	0	64.56	9.5699286	4.5592938	0.934182566	0.184469141	0.042761926	1	-0.068112969	-0.213262586	2	0.022365037
65446	2011-2012	28.1	5	No	780	2	90	65	0	1	1	1.73	1	10568.05481	3 tests	Four completed recalls	5	9	9	8	Passed	20	Passed	50	no	NA	0	no	NA	0	[0,9]	9	1	2	mild	1	DM	0	130.58	15.6479266	5.29677256	0.954475936	0.048926834	0.039195213	1	-0.048624035	0.007725996	2	0.009090865
65473	2011-2012	20.6	8	No	60	2	95	60	1	1	2	0.81	1	9015.10987	3 tests	Four completed recalls	4	6	8	5	Passed	9	Passed	27	no	NA	0	no	NA	0	[0,9]	9	1	0	former	1	no	0	83.44	10.90325142	4.28237334	0.91726829	0.281914774	0.037315041	1	-0.12269074	-0.07475991	2	0.044756347
65524	2011-2012	23	7	No	180	1	94	63	0	2	1	1.48	0	10856.48954	3 tests	Four completed recalls	4	6	6	4	Passed	23	Passed	30	vigorous	240	960	vigorous	3000	12000	[0,9]	9	1	1	mild	0	no	0	83.46	10.3402785	4.69124192	0.92453607	0.056173761	0.050948861	1	-0.092500565	-0.061673952	2	-0.031318673
65596	2011-2012	31.1	6	No	720	1	96	60	1	1	1	5	2	12427.20723	3 tests	Four completed recalls	8	10	9	9	Passed	18	Passed	70	moderate	40	160	no	NA	0	[0,9]	9	1	1	mild	1	no	0	96.42	11.5022688	4.82201044	0.930085258	0.204112963	0.169980989	1	-0.031529764	-0.096775176	2	-0.010530611
65675	2011-2012	44.8	6	No	360	1	102	66	0	2	1	4.42	2	11794.34788	3 tests	Four completed recalls	5	7	10	7	Passed	25	Passed	56	no	NA	0	moderate	45	180	[0,9]	9	0	2	mild	0	IFG	0	78.96	10.61811966	4.93237054	0.954370192	0.188345764	0.102971826	1	-0.094522303	-0.081605569	2	-0.021100409
65822	2011-2012	30.2	5	Yes	360	1	91	63	0	0	2	2.2	1	89088.67369	3 tests	Four completed recalls	6	8	7	6	Passed	11	Passed	68	no	NA	0	vigorous	480	1920	[0,9]	9	8	2	mild	0	no	0	98.84	12.021774	4.39449886	0.903415662	0.193429645	0.067181281	1	-0.029667449	-0.020871737	2	0.035059314
65944	2011-2012	26.8	7	Yes	240	2	90	64	1	3	2	5	2	10308.45195	3 tests	Four completed recalls	7	8	10	7	Passed	20	Passed	67	moderate	120	480	moderate	360	1440	[0,9]	9	1	0	moderate	0	no	0	117.52	11.939852	4.92890808	0.93773404	0.074639726	0.068702948	1	-0.058681283	-0.009907326	2	-0.032748466
66126	2011-2012	23.3	4	No	180	2	101	67	1	1	1	4.08	2	13320.88797	3 tests	Four completed recalls	7	6	10	9	Passed	19	Passed	39	both	540	2160	no	NA	0	[0,9]	9	0	0	former	0	no	0	77.1	9.91662982	4.48105376	0.93071453	0.086561716	0.028833334	1	-0.058933661	-0.114978196	2	-0.001830531
66206	2011-2012	30.1	7	No	420	1	100	62	0	1	1	2.88	2	8036.257566	3 tests	Four completed recalls	7	7	9	8	Passed	10	Passed	40	no	NA	0	moderate	1500	6000	[0,9]	9	0	0	mild	1	DM	0	105.06	12.5604696	5.28760512	0.961555018	0.108830884	0.083345485	1	-0.08082623	-0.040154161	2	-0.059825214
66230	2011-2012	24.7	8	No	180	2	91	64	1	3	2	1.85	1	14509.7618	3 tests	Four completed recalls	6	7	7	7	Passed	23	Passed	28	moderate	420	1680	moderate	1260	5040	[0,9]	9	4	0	never	1	no	0	116.92	13.5844788	5.06259344	0.949940228	0.06857235	0.073120066	1	-0.042256042	-0.007641367	2	-0.008250402
66399	2011-2012	32.3	3	No	360	3	90	61	0	1	1	5	2	6994.794831	3 tests	Four completed recalls	7	7	8	5	Passed	26	Passed	76	moderate	150	600	vigorous	300	1200	[0,9]	9	2	1	mild	0	DM	0	80.54	11.18168716	4.6537817	0.938464368	0.125348465	0.065333059	1	0.011339556	-0.031017192	2	-0.013308577
66542	2011-2012	35	4	Yes	900	2	96	63	0	1	1	2.7	2	8952.58549	3 tests	Four completed recalls	5	6	8	6	Passed	12	Passed	30	no	NA	0	both	960	3840	[0,9]	9	2	2	mild	1	DM	0	97.22	11.07803606	4.62277268	0.921725284	0.077353291	0.088100258	1	-0.101340201	-0.071964416	2	-0.030471509
66690	2011-2012	30.9	5	Yes	240	2	102	65	0	2	1	0.67	0	14844.98561	3 tests	Four completed recalls	3	6	7	5	Passed	24	Passed	16	moderate	120	480	no	NA	0	[10,19]	9	12	0	mild	0	no	0	125.1	13.3084686	5.23083856	0.940999016	0.05875528	0.069355208	1	-0.079211639	-0.058810068	2	-0.034298335
66695	2011-2012	36.5	7	No	360	1	98	60	0	0	2	0.67	1	21214.57064	3 tests	Four completed recalls	8	7	8	8	Passed	21	Passed	79	moderate	1080	4320	vigorous	80	320	[0,9]	9	1	1	former	1	IFG	0	40.86	7.09650256	3.68560672	0.889920758	0.161716979	0.079471869	1	-0.158961521	-0.263385066	2	-0.002920836
66929	2011-2012	27.3	8	No	180	2	95	63	1	1	1	5	2	12882.00399	3 tests	Four completed recalls	5	9	7	5	Passed	10	Passed	49	no	NA	0	both	4200	16800	[0,9]	9	1	0	never	1	IFG	1	73.36	9.48041406	4.3946452	0.924839232	0.114515493	0.089667837	1	-0.115039212	-0.159014178	2	-0.014949489
67011	2011-2012	22.9	9	Yes	360	2	100	67	1	1	2	0.72	0	8538.749518	3 tests	Four completed recalls	0	8	8	8	Passed	5	Passed	18	no	NA	0	no	NA	0	[10,19]	9	13	0	former	1	IGT	0	142.26	15.4832106	5.12694896	0.941769478	0.170590431	0.041468767	1	-0.085023962	-0.00046983	2	-0.017233955
67329	2011-2012	33	7	No	180	2	96	61	1	1	2	0.47	2	14557.12419	3 tests	Four completed recalls	8	8	9	7	Passed	22	Passed	42	no	NA	0	no	NA	0	[0,9]	9	2	0	never	1	no	1	163.6	21.2363532	5.72401466	0.96453173	0.2055406	-0.024855986	1	-0.064849067	-0.02072154	2	-0.0000802
67429	2011-2012	28	7	Yes	240	2	90	65	1	3	1	1.47	1	12994.25217	3 tests	Four completed recalls	7	9	9	5	Passed	15	Passed	24	moderate	90	360	moderate	1080	4320	[0,9]	9	0	0	former	1	no	0	81.14	10.13199758	4.57382126	0.92695904	0.074751667	0.062653966	1	-0.049604007	-0.122647784	2	-0.053774105
67567	2011-2012	23.6	8	No	420	3	91	69	0	1	2	3.53	2	9727.194029	3 tests	Four completed recalls	4	6	9	0	Passed	14	Passed	48	no	NA	0	no	NA	0	[0,9]	9	0	1	former	1	no	1	69.84	9.24583918	4.04443278	0.850478722	0.24359066	0.093147825	1	-0.123773802	-0.066029457	2	-0.01760542
67616	2011-2012	20.6	6	No	600	1	101	63	0	0	1	0.81	1	175827.981	3 tests	Four completed recalls	2	5	7	6	Passed	20	Passed	34	no	NA	0	no	NA	0	[0,9]	9	3	2	heavy	1	IFG	0	72.92	12.25285458	4.1609589	0.905629508	0.167185152	0.150084327	1	-0.102846288	-0.043196497	2	-0.056971705
67696	2011-2012	23.5	8	No	540	2	102	67	1	3	0	1.68	1	19350.63704	3 tests	Four completed recalls	4	9	7	7	Passed	9	Passed	49	no	NA	0	no	NA	0	[0,9]	9	3	0	never	0	DM	0	90.06	11.97363906	4.24102796	0.91334112	0.099308961	0.116105579	1	-0.134350728	-0.016576941	2	0.071710266
67766	2011-2012	34.3	7	No	360	1	94	62	1	0	2	1.26	2	38685.95986	3 tests	Four completed recalls	8	9	9	10	Passed	16	Passed	83	no	NA	0	no	NA	0	[10,19]	9	11	0	mild	1	DM	0	97.4	12.4209352	4.79350198	0.930037522	0.150458945	0.089753358	1	-0.126521109	-0.034725743	2	-0.093091472
68341	2011-2012	24	6	Yes	240	2	93	64	1	3	1	3.04	1	10993.25867	3 tests	Four completed recalls	4	6	8	6	Passed	15	Passed	63	moderate	30	120	moderate	30	120	[0,9]	9	5	0	mild	1	DM	0	112.68	13.6624308	4.46455518	0.914184338	0.112471912	0.032283342	1	-0.121388907	-0.048253093	2	0.021077416
68404	2011-2012	32.5	10	No	480	2	96	65	1	1	0	1.1	2	12409.68861	3 tests	Four completed recalls	4	7	9	8	Passed	15	Passed	36	no	NA	0	no	NA	0	[0,9]	9	4	0	never	0	IFG	0	122.94	15.5434844	5.26153064	0.957377678	0.148461766	0.028661244	1	-0.10355689	0.009388765	2	0.015403469
68485	2011-2012	30.3	6	Yes	480	3	91	64	1	0	2	2.3	2	124909.6803	3 tests	Four completed recalls	5	9	9	9	Passed	28	Passed	67	moderate	240	960	no	NA	0	[0,9]	9	3	0	moderate	0	no	0	106.28	12.634979	5.0747962	0.949804794	0.076046547	0.087306137	1	-0.104197056	-0.007245405	2	-0.011333088
68510	2011-2012	27.4	7	No	240	2	101	65	0	1	1	1.51	1	8956.231711	3 tests	Four completed recalls	0	2	5	1	Passed	17	Passed	25	no	NA	0	no	NA	0	[0,9]	9	0	1	former	1	no	0	82	10.4897255	4.3995304	0.91012222	0.140108692	-0.066425237	1	-0.121790924	-0.165340535	2	-0.053069583
68536	2011-2012	39.4	8	Yes	480	2	95	60	1	1	2	3.22	1	8949.073879	3 tests	Four completed recalls	6	9	10	8	Passed	18	Passed	60	no	NA	0	no	NA	0	[0,9]	9	7	2	former	1	DM	0	67.92	9.02071586	4.22468448	0.912731358	0.351733057	-0.052025792	1	-0.118940824	-0.155768562	2	-0.007851301
68548	2011-2012	34.7	5	No	360	1	100	66	1	0	2	2.82	2	126579.471	3 tests	Four completed recalls	6	7	8	7	Passed	20	Passed	49	no	NA	0	no	NA	0	[10,19]	9	13	0	former	1	DM	1	92.6	11.42787954	4.78492548	0.937997268	0.13451645	0.103249328	1	-0.071934405	0.010094296	2	0.039023127
68818	2011-2012	34.9	4	No	480	2	96	62	0	1	2	2.75	1	7700.344649	3 tests	Four completed recalls	3	6	6	6	Passed	18	Passed	56	moderate	180	720	no	NA	0	[0,9]	9	8	0	never	1	DM	0	115.82	12.4779602	4.95670422	0.938052396	0.083305688	0.056526526	1	-0.099582916	-0.065064292	2	-0.00163326
68961	2011-2012	24.2	7	No	300	2	95	64	1	0	1	5	2	119338.2157	3 tests	Four completed recalls	9	10	10	10	Passed	26	Passed	81	moderate	280	1120	moderate	150	600	[0,9]	9	2	1	heavy	1	no	0	80.1	10.51961388	4.78110722	0.944421048	0.099162258	0.123024086	1	-0.111619895	-0.089125906	2	0.032847282
68983	2011-2012	24.7	8	No	480	1	102	67	0	3	2	2.75	2	11794.34788	3 tests	Four completed recalls	5	10	10	9	Passed	25	Passed	64	moderate	720	2880	no	NA	0	[0,9]	9	3	1	mild	0	no	0	122.72	13.4191562	4.8656834	0.9275131	0.09524292	0.080960073	1	-0.093120275	0.017337453	2	0.057634929
69047	2011-2012	33.8	7	No	300	1	99	61	1	0	1	5	2	98181.67724	3 tests	Four completed recalls	6	6	7	7	Passed	21	Passed	87	both	360	1440	no	NA	0	[0,9]	9	2	0	heavy	1	DM	0	84.28	10.95812436	4.71742148	0.934392774	0.209308112	0.037243845	1	-0.117269567	-0.100307329	2	0.001197171
69123	2011-2012	29	7	No	420	1	102	63	1	0	1	5	2	131137.82	3 tests	Four completed recalls	8	9	9	9	Passed	20	Passed	58	no	NA	0	no	NA	0	[0,9]	9	2	0	mild	0	no	0	106.08	16.79779132	3.80337446	0.763956144	0.120926852	0.07821676	1	-0.147558283	-0.08538774	2	0.018150836
69203	2011-2012	33.3	7	No	480	2	95	66	1	1	2	4.92	2	8679.600111	3 tests	Four completed recalls	6	7	8	6	Passed	13	Passed	53	moderate	180	720	no	NA	0	[10,19]	9	10	0	mild	1	DM	0	126.18	12.8287996	5.38945948	0.961266696	0.163043499	0.059235376	1	-0.10471066	-0.12528459	2	-0.025901422
69361	2011-2012	31.2	8	No	240	1	98	66	0	1	1	1.57	1	10089.27421	3 tests	Four completed recalls	5	4	7	6	Passed	11	Passed	28	no	NA	0	both	780	3120	[0,9]	9	0	1	mild	1	IGT	0	97.26	12.0958924	4.91734528	0.941741224	0.122455901	0.071743066	1	-0.105241143	0.007482312	2	-0.02974841
69600	2011-2012	32.3	6	No	300	3	90	65	0	1	1	4.34	1	6994.794831	3 tests	Four completed recalls	5	6	8	2	Passed	16	Passed	44	both	840	3360	no	NA	0	[0,9]	9	0	1	moderate	0	no	0	71.92	9.82622924	4.38182824	0.931509664	0.252594571	-0.012567408	1	-0.134962335	0.022166154	2	-0.046519809
69618	2011-2012	25.4	8	No	240	1	101	64	1	0	1	1.26	1	133989.2465	3 tests	Four completed recalls	5	8	9	6	Passed	16	Passed	57	moderate	80	320	no	NA	0	[0,9]	9	1	0	never	1	no	0	99.22	11.8693602	4.50164	0.926973912	0.145960246	-0.007469734	1	-0.068783866	-0.004871813	2	-0.059849716
69644	2011-2012	28.6	6	No	240	2	94	64	1	3	1	1.8	2	12295.35266	3 tests	Four completed recalls	3	8	10	8	Passed	19	Passed	70	no	NA	0	moderate	240	960	[0,9]	9	3	0	never	1	no	0	80.24	10.83412622	4.01827434	0.86257467	0.207333645	0.002173526	1	-0.0977755	-0.098103143	2	0.057031629
69668	2011-2012	25.1	8	No	480	2	95	61	0	0	1	5	2	121496.4439	3 tests	Four completed recalls	6	8	10	10	Passed	29	Passed	78	both	570	2280	no	NA	0	[0,9]	9	0	1	moderate	1	no	0	77.96	10.043428	4.14756638	0.906297864	0.179053849	0.059366297	1	-0.117236518	-0.115051326	2	0.013426132
69669	2011-2012	26.3	7	No	240	1	96	66	1	1	2	5	2	10112.42821	3 tests	Four completed recalls	5	5	7	6	Passed	13	Passed	60	moderate	120	480	no	NA	0	[0,9]	9	1	1	heavy	1	no	0	91.4	11.78447024	4.72252196	0.931206356	0.195783789	0.01780299	1	-0.095491928	-0.053787618	2	-0.03275125
69740	2011-2012	28.8	7	No	420	2	95	66	1	0	1	5	2	97099.44822	3 tests	Four completed recalls	6	8	10	7	Passed	20	Passed	68	moderate	90	360	moderate	360	1440	[0,9]	9	0	1	mild	0	no	0	98.06	12.83693	4.93662374	0.942728268	0.144667527	0.043442997	1	-0.111743069	-0.085318834	2	0.010771492
69753	2011-2012	30.1	3	Yes	180	1	92	63	1	2	1	1.41	2	14796.94263	3 tests	Four completed recalls	5	6	6	7	Passed	9	Passed	38	no	NA	0	no	NA	0	[0,9]	9	5	0	never	1	IGT	1	104.68	11.90765464	4.63754798	0.9296266	0.135453731	0.021827425	1	-0.09314502	-0.080940528	2	0.019261109
69783	2011-2012	20.4	7	No	180	2	96	66	1	3	0	0.55	2	13480.29343	3 tests	Four completed recalls	7	7	8	7	Passed	17	Passed	54	no	NA	0	no	NA	0	[0,9]	9	0	0	never	0	no	0	70.28	9.85236304	4.4402576	0.923708046	0.176798572	0.041596136	1	-0.103581739	-0.184368327	2	0.017549984
70031	2011-2012	30.3	7	No	480	1	99	63	1	1	2	3.31	2	10440.6569	3 tests	Four completed recalls	5	7	7	7	Passed	25	Passed	59	moderate	180	720	moderate	180	720	[0,9]	9	6	1	mild	1	no	0	107.7	12.67600106	4.59855998	0.931777996	0.196482556	-0.000218886	1	-0.098932133	-0.021060365	2	-0.019260764
70084	2011-2012	31.4	5	No	360	2	100	66	0	1	1	0.68	1	7450.948316	3 tests	Four completed recalls	2	7	6	5	Passed	8	Passed	5	moderate	120	480	no	NA	0	[0,9]	9	7	1	never	1	DM	1	103.74	13.6608382	3.8725632	0.886867422	0.162498766	0.060033468	1	-0.082969223	-0.01897575	2	0.035818865
70327	2011-2012	23.2	8	No	300	2	99	62	1	3	1	5	2	12627.24996	3 tests	Four completed recalls	2	5	7	7	Passed	17	Passed	47	no	NA	0	no	NA	0	[0,9]	9	2	0	mild	1	no	0	73.44	10.58166548	5.12655204	0.95235587	0.107624051	0.097852454	1	-0.103524552	-0.114083669	2	-0.048646691
70341	2011-2012	28.2	6	No	240	1	92	62	0	3	1	5	2	13271.13363	3 tests	Four completed recalls	6	8	9	6	Passed	23	Passed	48	both	1380	5520	both	960	3840	[0,9]	9	0	0	moderate	0	no	1	83.64	11.4486468	5.04888788	0.946556222	0.09476201	0.11369666	1	-0.126413298	-0.068378634	2	0.009063911
70387	2011-2012	33.8	3	No	480	2	102	60	1	2	1	3.67	1	17052.99892	3 tests	Four completed recalls	4	5	7	6	Passed	19	Passed	74	moderate	135	540	no	NA	0	[0,9]	9	8	1	former	0	IGT	0	70.86	9.03726252	3.86956208	0.884495586	0.107795627	0.080687987	1	-0.096891947	-0.150775779	2	0.027645781
70725	2011-2012	40.5	4	Yes	360	2	93	60	1	1	1	3.93	2	11672.74955	3 tests	Four completed recalls	4	7	8	8	Passed	14	Passed	60	no	NA	0	no	NA	0	[0,9]	9	3	0	former	1	IFG	0	80.28	10.46048464	4.58621152	0.93884383	0.256448346	-0.004743006	1	-0.120084008	-0.125433768	2	0.031582715
70821	2011-2012	30.3	7	No	240	2	98	63	0	0	1	5	2	113124.075	3 tests	Four completed recalls	4	8	7	7	Passed	20	Passed	47	moderate	240	960	moderate	900	3600	[0,9]	9	1	1	moderate	1	IGT	0	90.12	10.7950606	4.4419324	0.914404826	0.090765642	0.10598493	1	-0.108288852	-0.110990113	2	0.057743466
70826	2011-2012	34.1	12	Yes	240	3	92	60	0	2	1	2.97	2	14771.33607	3 tests	Four completed recalls	8	8	8	7	Passed	16	Passed	49	no	NA	0	no	NA	0	[20,27]	9	21	0	former	1	DM	0	93.34	12.0004609	4.78053332	0.933157308	0.094253324	0.105254746	1	-0.11247458	-0.088168728	2	0.016439886
70837	2011-2012	29.8	9	No	120	2	96	60	0	2	1	0.89	1	8893.33507	3 tests	Four completed recalls	4	6	8	5	Passed	13	Passed	13	no	NA	0	no	NA	0	[0,9]	9	0	2	former	0	IFG	0	118.52	13.0131958	5.35794732	0.956007838	0.159251336	0.026700601	1	-0.115226012	-0.003658031	2	-0.034914744
71004	2011-2012	30.8	5	Yes	480	2	97	62	1	1	2	0.13	1	16069.28874	3 tests	Four completed recalls	4	8	9	8	Passed	13	Passed	37	no	NA	0	no	NA	0	[10,19]	9	15	0	former	1	DM	1	51.04	7.98431478	4.30986052	0.925906434	0.306473883	-0.060647984	1	-0.111603147	-0.237158431	2	0.032166236
71310	2011-2012	41.8	8	No	120	2	96	67	1	1	2	2.04	2	12409.68861	3 tests	Four completed recalls	6	9	9	0	Passed	11	Passed	55	no	NA	0	no	NA	0	[0,9]	9	1	0	never	1	DM	0	113.72	14.0322618	4.61033864	0.924688066	0.186726633	0.028911233	1	-0.095292645	-0.048579303	2	0.002068285
71417	2011-2012	41.2	5	No	240	2	102	64	0	1	1	2.04	1	12375.25002	3 tests	Four completed recalls	7	8	7	6	Passed	15	Passed	52	no	NA	0	no	NA	0	[0,9]	9	0	0	mild	1	IGT	0	112.7	11.64415154	4.94904444	0.942428502	0.154836085	0.047286215	1	-0.116241962	-0.083691118	2	0.026350216
71522	2011-2012	32.8	4	Yes	360	1	95	63	1	0	1	1.1	2	42669.24301	3 tests	Four completed recalls	5	5	8	7	Passed	21	Passed	38	no	NA	0	moderate	720	2880	[10,19]	9	16	2	mild	1	DM	1	120.76	13.1376798	5.23050362	0.953333518	0.117221494	0.035998473	1	-0.096741869	-0.014127186	2	-0.045421334
71542	2011-2012	33.7	8	No	480	2	94	67	1	0	1	5	2	101809.0756	3 tests	Four completed recalls	5	7	7	8	Passed	13	Passed	54	no	NA	0	no	NA	0	[0,9]	9	0	1	mild	1	DM	1	109.12	13.152526	5.20354848	0.956556672	0.127605884	0.055681112	1	-0.1199178	-0.063646337	2	-0.068695542
71571	2011-2012	39.8	6	No	120	2	101	60	0	1	1	5	1	11136.55286	3 tests	Four completed recalls	7	5	5	6	Passed	10	Passed	36	no	NA	0	moderate	600	2400	[0,9]	9	5	0	moderate	0	IFG	0	107.6	13.227701	5.1384346	0.94460697	0.120095795	0.082416764	1	-0.12048768	0.009575044	2	-0.002472665
71732	2011-2012	30.3	8	No	360	1	94	63	0	2	1	1.07	0	10856.48954	3 tests	Four completed recalls	4	7	5	3	Passed	19	Passed	20	moderate	70	280	vigorous	960	3840	[0,9]	9	0	1	mild	0	no	0	107.38	13.223293	5.06179174	0.943331412	0.096075243	0.1032005	1	-0.116879372	-0.012983592	2	-0.008497147
71735	2011-2012	33.8	7	No	120	2	98	67	1	3	1	1.34	0	15368.91814	3 tests	Four completed recalls	2	2	5	4	Passed	14	Passed	19	moderate	120	480	no	NA	0	[0,9]	9	7	1	former	1	no	1	48.36	7.63644328	4.07839162	0.920567096	0.205850416	-0.042989927	1	-0.065980272	-0.238909963	2	-0.014005746
71886	2011-2012	26.8	8	No	240	2	99	61	0	1	0	2.28	1	6870.810722	3 tests	Four completed recalls	2	5	6	4	Passed	19	Passed	47	moderate	240	960	vigorous	600	2400	[0,9]	9	0	0	mild	0	no	0	123	13.7204292	5.13564112	0.946788722	0.097433456	0.088918347	1	-0.102030464	-0.048322126	2	-0.026863907
71898	2011-2012	29.4	8	No	240	1	92	65	1	2	1	3.97	2	15896.11367	3 tests	Four completed recalls	6	8	10	7	Passed	21	Passed	65	no	NA	0	no	NA	0	[0,9]	9	1	0	former	1	DM	0	118.88	13.4218546	5.16541188	0.94126843	0.090618278	0.074550337	1	-0.114390805	-0.054007039	2	-0.045727054
71915	2011-2012	27.5	6	No	480	3	90	60	0	0	0	5	2	91446.59198	3 tests	Four completed recalls	6	7	10	8	Passed	34	Passed	66	no	NA	0	no	NA	0	[0,9]	9	0	0	former	1	DM	0	101.18	12.7400352	5.35034586	0.957772038	0.091385983	0.02221309	1	-0.10424043	-0.06495464	2	0.000277903
63409	2011-2012	32.4	6	Yes	60	2	99	69	1	1	2	0.53	2	11500.61595	3 tests	Four completed recalls	5	7	9	5	Passed	9	Passed	54	moderate	40	160	no	NA	0	[0,9]	9	2	0	mild	0	no	0	113.28	12.8744112	4.81708302	0.935935166	-0.089502153	-0.064044175	4	-0.026039766	0.066825358	4	-0.065104125
64252	2011-2012	25.2	6	No	180	3	91	61	0	3	1	0.89	1	11234.19792	3 tests	Four completed recalls	4	6	7	6	Passed	22	Passed	60	no	NA	0	moderate	600	2400	[0,9]	9	2	2	heavy	0	no	0	144.42	15.7909754	4.87697448	0.923170012	-0.12259495	0.045269823	4	-0.037681634	0.053764319	4	0.004260711
62307	2011-2012	33.5	8	No	360	2	90	61	0	1	0	1.2	1	8460.915547	3 tests	Four completed recalls	4	6	7	3	Passed	9	Passed	25	moderate	480	1920	no	NA	0	[0,9]	9	3	1	former	1	DM	1	132.9	16.152485	5.3693654	0.94587157	0.058394498	0.175098155	3	-0.055092635	0.145148678	4	-0.003975284
62597	2011-2012	50.5	8	No	600	2	97	60	1	1	2	1	1	12170.02038	3 tests	Four completed recalls	9	8	9	8	Passed	8	Passed	49	no	NA	0	no	NA	0	[0,9]	9	9	0	never	1	DM	0	136.54	15.0757786	4.39480668	0.85896604	-0.100718435	0.246624061	3	-0.180278388	0.131555025	4	-0.004746382
62804	2011-2012	30.8	8	No	600	2	95	69	0	0	1	5	2	98855.48894	3 tests	Four completed recalls	5	9	10	9	Passed	27	Passed	78	moderate	210	840	both	180	720	[0,9]	9	1	0	mild	1	IFG	0	110.62	12.6130186	4.82505288	0.93450123	-0.011626039	0.082101971	3	-0.013511269	0.00237562	4	-0.029442295
62901	2011-2012	25.1	8	No	480	1	101	64	1	3	1	5	2	12115.08293	3 tests	Four completed recalls	6	8	8	7	Passed	16	Passed	60	moderate	600	2400	no	NA	0	[0,9]	9	1	0	never	1	no	0	130.4	15.5637712	4.54911412	0.889799466	-0.155803507	0.097973567	3	-0.00861371	0.155421383	4	-0.026275657
63081	2011-2012	25.3	8	No	120	3	90	62	0	3	1	2.51	1	19868.46667	3 tests	Four completed recalls	3	5	6	5	Passed	11	Passed	35	no	NA	0	no	NA	0	[0,9]	9	0	2	heavy	0	IGT	0	112	13.3083456	4.94699838	0.939845506	0.022128245	0.058007692	3	-0.058622652	0.049675525	4	-0.08402048
63181	2011-2012	31	6	No	30	2	90	67	1	3	2	2.01	2	10308.45195	3 tests	Four completed recalls	3	6	7	6	Passed	7	Passed	55	vigorous	160	640	no	NA	0	[0,9]	9	0	0	former	1	no	0	145.7	16.7007526	4.5987798	0.90784292	-0.005828619	0.048376438	3	-0.027291561	0.012655498	4	-0.06148392
63345	2011-2012	21.5	9	No	300	1	99	68	1	1	1	1.84	2	10598.2543	3 tests	Four completed recalls	3	3	3	0	Passed	12	Passed	47	moderate	360	1440	no	NA	0	[0,9]	9	0	0	moderate	1	no	0	144.86	14.929487	5.40017472	0.953793274	0.054760857	0.091938945	3	-0.064618856	0.092867626	4	-0.023885507
63422	2011-2012	40.3	8	No	240	1	91	64	1	2	2	0.05	1	12495.99516	3 tests	Four completed recalls	4	7	6	6	Passed	14	Passed	47	moderate	50	200	no	NA	0	[0,9]	9	3	0	mild	1	no	0	134.86	13.8917704	4.4922888	0.891202408	-0.057326441	0.022422366	3	-0.042605373	0.123711284	4	-0.069995137
63685	2011-2012	26.3	6	No	180	3	91	60	1	3	1	0.89	2	13000.37814	3 tests	Four completed recalls	4	5	7	5	Passed	19	Passed	47	no	NA	0	no	NA	0	[10,19]	9	11	0	mild	0	no	0	92	12.20421702	4.43949108	0.911951066	-0.087802023	0.109284014	3	-0.035604971	0.034932938	4	0.004146427
63686	2011-2012	25.7	8	No	600	2	93	60	1	3	1	2.17	2	12748.31917	3 tests	Four completed recalls	3	7	9	5	Passed	21	Passed	74	no	NA	0	no	NA	0	[0,9]	9	5	1	mild	0	no	0	122.16	13.35142314	3.95785902	0.84044871	-0.10276526	0.101518361	3	-0.070031838	0.031338589	4	0.013658661
64034	2011-2012	27.1	8	No	180	2	96	62	1	2	1	0.68	0	14578.16607	3 tests	Four completed recalls	4	5	5	2	Passed	15	Passed	13	no	NA	0	no	NA	0	[0,9]	9	4	0	never	0	DM	0	134.74	14.7026566	4.90669954	0.933238414	-0.036622523	0.163355478	3	-0.007077859	0.029803904	4	-0.087597395
64036	2011-2012	30.3	7	No	600	1	98	69	0	0	1	1.93	2	28658.22559	3 tests	Four completed recalls	3	3	5	4	Passed	9	Passed	19	no	NA	0	moderate	10	40	[0,9]	9	2	1	former	1	DM	0	109.92	12.6733644	5.16346584	0.939410612	0.025539337	0.031478193	3	-0.038528345	0.055733594	4	-0.109832448
64194	2011-2012	30.2	7	No	540	1	99	63	1	1	1	5	2	10598.2543	3 tests	One to three completed recalls	NA	8	10	9	Passed	25	Passed	63	both	480	1920	no	NA	0	[0,9]	9	0	1	mild	0	IFG	0	140.32	14.2384944	5.254517	0.95350186	0.013829789	0.032171035	3	-0.008192786	0.119537215	4	0.014866774
64313	2011-2012	25.8	6	No	240	2	102	65	0	2	1	4.59	1	14736.24558	3 tests	Four completed recalls	3	5	5	0	Passed	34	Passed	56	moderate	300	1200	moderate	300	1200	[0,9]	9	4	0	mild	1	IGT	0	110.34	14.5341536	4.67847208	0.932737362	-0.020637571	0.157249539	3	-0.072602573	0.092387737	4	0.033601028
64475	2011-2012	25.8	8	No	300	3	90	62	0	3	1	3.21	1	8932.691175	3 tests	Four completed recalls	4	5	8	6	Passed	11	Passed	49	both	480	1920	no	NA	0	[0,9]	9	0	1	mild	0	DM	0	232.26	19.7259882	5.8435996	0.961197262	-0.073782139	0.143784166	3	-0.094046226	0.222850336	4	-0.10822903
64489	2011-2012	25	9	No	300	3	90	65	1	3	1	2.93	2	10532.36374	3 tests	Four completed recalls	5	6	9	7	Passed	12	Passed	61	no	NA	0	no	NA	0	[0,9]	9	4	0	mild	0	no	0	137.6	14.5045144	4.97149304	0.924839216	-0.128878442	0.142408437	3	0.029482311	0.177460424	4	-0.052263341
64550	2011-2012	20.9	8	No	600	1	96	62	1	3	1	2.64	2	12885.71781	3 tests	Four completed recalls	7	7	10	9	Passed	16	Passed	79	moderate	210	840	no	NA	0	[0,9]	9	4	0	never	0	DM	0	139.26	14.7044796	4.93694912	0.905698914	-0.18400471	0.184257931	3	-0.069823293	0.118710086	4	-0.05461457
64895	2011-2012	28	6	No	360	2	100	67	0	1	1	3.58	2	7380.991723	3 tests	Four completed recalls	5	7	8	5	Passed	9	Passed	38	no	NA	0	no	NA	0	[0,9]	9	2	1	former	1	no	0	150.34	16.1898906	4.70995132	0.923101464	-0.035018335	0.127454043	3	-0.061219147	0.128543055	4	-0.045211163
64976	2011-2012	26.6	5	No	240	2	100	69	0	1	1	2.33	2	7380.991723	3 tests	Four completed recalls	3	5	7	5	Passed	12	Passed	32	no	NA	0	no	NA	0	[0,9]	9	0	0	former	1	DM	1	176.4	18.1036392	5.7355599	0.953293962	0.009276818	0.237397542	3	-0.104231241	0.135330601	4	0.010904753
64985	2011-2012	31.7	8	No	360	2	96	65	0	1	2	2.75	1	7700.344649	3 tests	Four completed recalls	2	3	4	5	Passed	11	Passed	28	no	NA	0	no	NA	0	[0,9]	9	3	2	mild	1	DM	1	185.88	19.4353364	4.99971556	0.895109068	-0.013953088	0.093753645	3	-0.077988309	0.023958534	4	0.031812099
65301	2011-2012	30.3	7	No	60	1	99	62	1	1	2	4.13	1	10604.37964	3 tests	Four completed recalls	4	4	6	5	Passed	11	Passed	31	no	NA	0	no	NA	0	[0,9]	9	1	1	former	1	no	0	148	17.4839886	5.21142274	0.941859584	0.068161201	0.105157918	3	-0.176254553	0.115928456	4	0.033496056
65433	2011-2012	39.2	10	No	600	2	92	60	1	0	2	4.03	2	34748.96851	3 tests	Four completed recalls	7	9	9	8	Passed	26	Passed	67	moderate	90	360	no	NA	0	[10,19]	9	10	1	moderate	1	IGT	0	121.64	13.1185198	4.93136916	0.928549946	-0.016905074	0.080096035	3	-0.051901874	0.016033138	4	-0.09519089
65562	2011-2012	49.2	6	Yes	360	2	95	62	1	1	0	1.36	2	9975.218868	3 tests	Four completed recalls	9	9	10	9	Passed	14	Passed	67	no	NA	0	no	NA	0	[0,9]	9	7	2	moderate	1	DM	0	143.2	15.612015	4.91281196	0.91478145	-0.110751858	0.165147716	3	-0.039856783	0.06784741	4	-0.001820849
65705	2011-2012	35.2	8	No	420	1	92	63	1	2	2	0.99	0	15975.32974	3 tests	Four completed recalls	6	9	9	8	Passed	8	Passed	20	no	NA	0	no	NA	0	[0,9]	9	0	0	never	1	DM	0	138.46	15.2741012	5.1265659	0.936701746	-0.038547567	0.021308038	3	-0.075468206	0.090470944	4	-0.048640528
65808	2011-2012	26.2	8	Yes	180	2	100	65	0	1	1	2.46	1	7610.147862	3 tests	Four completed recalls	4	7	7	5	Passed	8	Passed	43	no	NA	0	moderate	600	2400	[0,9]	9	3	0	mild	1	no	0	177.28	16.4553098	5.19027434	0.92241564	-0.040930239	0.051152757	3	-0.075787427	0.041124013	4	-0.040516158
65841	2011-2012	34.2	5	Yes	480	1	93	63	0	0	0	5	2	86042.07504	3 tests	Four completed recalls	5	9	10	9	Passed	20	Passed	63	moderate	240	960	no	NA	0	[0,9]	9	1	2	heavy	1	IFG	0	138.92	13.8906616	5.23855324	0.94346888	0.010521921	0.046112838	3	0.006624162	0.054674528	4	0.026131792
65846	2011-2012	24.1	8	No	420	2	93	61	1	3	1	5	2	7582.574348	3 tests	Four completed recalls	6	8	8	7	Passed	16	Passed	62	moderate	300	1200	no	NA	0	[0,9]	9	0	0	mild	1	no	0	104.6	12.8122138	4.4701983	0.899623714	-0.011132588	0.072278045	3	-0.040975935	0.066933089	4	0.02095075
65856	2011-2012	36.2	6	No	180	1	93	63	0	1	1	1.61	2	8123.626407	3 tests	Four completed recalls	4	6	7	5	Passed	8	Passed	38	moderate	480	1920	moderate	420	1680	[0,9]	9	0	1	mild	0	no	0	192.36	17.8287724	5.30584262	0.942416996	-0.03931225	0.116085888	3	-0.041489079	0.126417285	4	-0.006400735
66015	2011-2012	25.1	6	No	240	2	96	64	0	3	1	3.06	2	8333.304577	3 tests	Four completed recalls	7	7	7	6	Passed	14	Passed	42	moderate	300	1200	no	NA	0	[0,9]	9	0	0	never	1	IGT	0	147.98	14.6037912	5.1594883	0.931866156	0.008240093	0.112292445	3	-0.072169665	0.070447145	4	-0.053654007
66053	2011-2012	31.6	7	No	300	1	95	65	1	0	1	5	2	133041.0682	3 tests	Four completed recalls	4	7	9	7	Passed	19	Passed	68	moderate	240	960	both	720	2880	[0,9]	9	0	0	mild	0	no	0	155.88	15.2428342	5.13037752	0.92188476	-0.109255543	0.237159267	3	-0.088273716	0.065480402	4	-0.023273263
66127	2011-2012	32	7	No	720	2	97	61	1	1	2	2.65	2	11982.12546	3 tests	Four completed recalls	6	9	9	8	Passed	19	Passed	65	moderate	120	480	no	NA	0	[0,9]	9	0	0	heavy	0	no	0	107.1	13.2791702	3.76136016	0.802827968	-0.011693944	0.173452393	3	0.005981091	0.015451979	4	0.143264726
66194	2011-2012	27.4	7	No	300	1	97	63	1	0	1	5	2	155051.1401	3 tests	Four completed recalls	6	8	8	7	Passed	12	Passed	77	both	270	1080	moderate	900	3600	[0,9]	9	2	1	mild	0	IFG	0	135.72	15.373579	5.15306216	0.951165664	-0.059858702	0.119968953	3	-0.05612092	0.096948204	4	-0.029351497
66197	2011-2012	35.1	8	No	30	2	93	60	1	3	1	1.32	0	10975.8256	3 tests	Four completed recalls	5	7	7	7	Passed	12	Passed	43	moderate	75	300	no	NA	0	[0,9]	9	2	0	never	1	no	0	170.54	17.8213444	5.25296772	0.924704842	-0.050074191	0.181085288	3	-0.034775588	0.208979387	4	0.001453502
66254	2011-2012	30.3	8	No	480	2	93	64	1	3	0	2.31	1	10662.23058	3 tests	Four completed recalls	4	6	6	6	Passed	18	Passed	56	no	NA	0	no	NA	0	[0,9]	9	2	0	mild	1	DM	0	147.6	15.8072718	4.65056876	0.914033186	0.047536165	0.160333896	3	-0.07695547	0.055089685	4	0.032126925
66472	2011-2012	41.3	7	Yes	720	1	103	61	0	0	1	5	2	115113.4923	3 tests	Four completed recalls	6	8	7	6	Passed	27	Passed	79	no	NA	0	no	NA	0	[0,9]	9	1	1	mild	1	DM	0	112.94	13.4392104	4.89496118	0.922241556	-0.000128649	0.112064569	3	-0.044587572	0.016521428	4	0.029445218
66672	2011-2012	30.6	7	No	420	2	94	60	0	2	1	5	2	9135.681188	3 tests	Four completed recalls	3	7	7	7	Passed	15	Passed	80	both	340	1360	no	NA	0	[0,9]	9	0	0	mild	1	no	0	125.26	13.8753586	5.02472218	0.918070742	-0.076281181	0.113881294	3	0.011454167	0.047097444	4	-0.007073122
66710	2011-2012	24.7	6	No	300	1	96	66	0	3	1	1.83	2	9548.677283	3 tests	Four completed recalls	8	10	10	10	Passed	13	Passed	45	no	NA	0	no	NA	0	[0,9]	9	2	0	never	0	DM	0	162.34	17.7637598	5.52817478	0.958493912	-0.014858423	0.152562552	3	-0.04439281	0.057111154	4	0.006865743
66875	2011-2012	24.1	6	No	600	3	90	69	1	3	1	1.22	2	11342.54557	3 tests	Four completed recalls	4	8	8	7	Passed	14	Passed	37	no	NA	0	no	NA	0	[0,9]	9	0	0	never	1	no	1	189.86	17.3381668	5.89518768	0.966971574	0.036119286	0.147645205	3	-0.055260561	0.071792573	4	-0.025385903
66893	2011-2012	54.1	6	No	720	1	95	60	0	0	1	4.01	1	169079.1167	3 tests	Four completed recalls	5	6	7	5	Passed	13	Passed	78	no	NA	0	no	NA	0	[0,9]	9	3	0	heavy	1	DM	0	123.22	13.7480536	4.9970374	0.939333178	-0.052661698	0.17637953	3	-0.080751599	0.018007471	4	-0.053443129
66932	2011-2012	22.6	5	No	720	2	96	60	0	1	2	2.58	2	10501.78638	3 tests	Four completed recalls	5	7	9	9	Passed	18	Passed	67	no	NA	0	no	NA	0	[0,9]	9	1	2	mild	1	no	0	167.66	16.497453	5.37843912	0.941593932	-0.005726259	0.1501499	3	-0.093633148	0.028220818	4	-0.007237326
67037	2011-2012	37.1	7	No	240	2	91	66	1	3	1	0.67	0	18290.18602	3 tests	Four completed recalls	4	5	7	2	Passed	18	Passed	19	no	NA	0	no	NA	0	[0,9]	9	6	0	mild	1	DM	0	172.04	17.2925038	5.36679222	0.93786766	0.022755066	0.098975859	3	-0.091989833	0.098228253	4	-0.015746959
67525	2011-2012	26.7	7	No	600	1	90	67	0	3	1	0.33	2	11239.19774	3 tests	Four completed recalls	5	9	8	9	Passed	16	Passed	73	no	NA	0	no	NA	0	[0,9]	9	1	1	never	0	no	0	160.9	17.2280122	5.11938302	0.936548836	0.041392617	0.059475818	3	-0.060345503	0.1336928	4	-0.0412004
67596	2011-2012	24.5	7	No	240	1	91	63	0	3	1	5	2	9205.449493	3 tests	Four completed recalls	4	7	8	6	Passed	17	Passed	68	moderate	120	480	no	NA	0	[0,9]	9	0	0	former	1	no	0	104.54	12.05983188	3.94938452	0.854338926	-0.031409555	0.128453106	3	-0.064456364	0.057131008	4	0.137971317
67717	2011-2012	25.4	8	No	60	2	101	66	0	1	2	1.1	0	11218.73045	3 tests	Four completed recalls	1	0	2	0	Passed	8	Failed	NA	moderate	300	1200	no	NA	0	[0,9]	9	0	0	moderate	1	no	0	168.14	17.2981534	5.49387766	0.950064678	-0.058652475	0.119933234	3	-0.082294965	0.115234868	4	-0.02667715
67842	2011-2012	19.9	8	No	480	2	102	63	1	1	2	0.16	1	17686.61677	3 tests	Four completed recalls	6	8	8	8	Passed	22	Passed	34	no	NA	0	no	NA	0	[0,9]	9	0	0	former	1	DM	1	178.06	16.8985376	5.36431214	0.917390928	-0.099576902	0.175409586	3	-0.081741702	0.086658549	4	0.039875574
67898	2011-2012	40.7	8	No	360	2	97	60	1	1	2	1	1	12170.02038	3 tests	Four completed recalls	5	7	7	6	Passed	20	Passed	64	no	NA	0	no	NA	0	[0,9]	9	2	0	former	1	DM	0	150.52	15.2783814	5.21964062	0.942289038	0.037487512	0.124286292	3	-0.065617957	0.053489781	4	-0.064536676
67979	2011-2012	28.1	6	No	480	2	98	65	0	1	2	2.72	2	8296.636338	3 tests	Four completed recalls	5	7	8	7	Passed	13	Passed	38	no	NA	0	no	NA	0	[0,9]	9	0	2	heavy	1	no	0	151.1	15.6511752	5.28593942	0.94563121	0.075419649	0.123543857	3	-0.104143292	0.050000657	4	0.025117345
68041	2011-2012	36.3	5	No	210	1	96	63	0	1	1	5	1	6693.19464	3 tests	Four completed recalls	6	7	9	9	Passed	18	Passed	50	vigorous	120	480	no	NA	0	[0,9]	9	0	0	moderate	1	no	0	143.78	15.9643684	4.72373228	0.892942436	-0.0974326	0.17131534	3	-0.101102644	0.096013207	4	0.020276307
68156	2011-2012	29.7	6	No	45	2	96	61	1	1	2	5	2	14557.12419	3 tests	Four completed recalls	5	8	8	6	Passed	14	Passed	44	both	540	2160	moderate	10	40	[0,9]	9	0	0	never	0	no	0	183.3	17.8938792	5.09343736	0.911370786	-0.093307011	0.204255084	3	-0.081747458	0.133777526	4	0.034900138
68255	2011-2012	26.2	8	No	300	1	99	60	0	3	1	1.62	2	7011.068263	3 tests	Four completed recalls	4	7	8	6	Passed	14	Passed	74	moderate	50	200	no	NA	0	[0,9]	9	2	0	mild	0	no	0	153.14	15.7893378	5.52463148	0.93899628	0.005875935	0.144243051	3	-0.041782403	0.071751263	4	0.024605257
68277	2011-2012	25.5	8	No	240	1	102	61	0	2	1	1.48	2	11794.34788	3 tests	Four completed recalls	4	5	8	5	Passed	20	Passed	44	no	NA	0	no	NA	0	[0,9]	9	0	0	heavy	0	no	0	100.18	13.0751798	5.0853176	0.940502586	0.011360667	0.124169669	3	-0.09900945	0.038011122	4	-0.00198
68544	2011-2012	25.1	5	No	240	2	103	66	0	3	0	2.28	2	9096.941425	3 tests	Four completed recalls	4	0	0	7	Passed	14	Passed	65	moderate	300	1200	no	NA	0	[0,9]	9	0	0	never	1	no	0	113.12	13.1057346	5.051012	0.924811738	-0.047166513	0.077343563	3	-0.061926469	0.055250106	4	-0.016027247
68558	2011-2012	24.3	6	No	420	1	92	62	1	3	1	0.26	0	17998.33346	3 tests	Four completed recalls	5	6	7	6	Passed	15	Passed	49	no	NA	0	no	NA	0	[10,19]	9	10	0	never	1	no	0	153.1	16.695849	4.9962552	0.922409248	-0.109705782	0.19092229	3	-0.100744252	0.128529801	4	0.014066764
68673	2011-2012	33	8	No	360	2	102	62	0	3	2	1.3	2	10164.29078	3 tests	Four completed recalls	6	8	7	8	Passed	18	Passed	55	moderate	40	160	both	960	3840	[0,9]	9	0	1	moderate	0	no	0	169.74	17.0493408	5.18194082	0.933146614	-0.005457041	0.156222673	3	-0.080040221	0.150697539	4	0.0054187
68865	2011-2012	22.7	6	No	45	1	93	62	0	1	1	0.64	2	8526.287371	3 tests	Four completed recalls	0	6	5	5	Passed	9	Passed	25	no	NA	0	no	NA	0	[0,9]	9	4	0	never	1	no	0	141.14	15.271697	5.36350364	0.944449696	0.036494372	0.12608036	3	-0.102476959	0.026667262	4	-0.04716769
69024	2011-2012	26.2	6	No	600	1	97	65	0	1	2	1.34	2	12074.42466	3 tests	Four completed recalls	5	7	7	4	Passed	18	Passed	47	no	NA	0	no	NA	0	[0,9]	9	3	2	mild	1	DM	0	168.2	17.5981786	4.60107132	0.831966148	-0.071057779	0.201090739	3	-0.088315747	0.112168755	4	0.054312275
69102	2011-2012	26.3	5	Yes	60	2	90	61	1	3	1	0.89	1	6537.978856	3 tests	Four completed recalls	6	7	8	6	Passed	14	Passed	43	moderate	120	480	moderate	840	3360	[10,19]	9	11	0	former	1	DM	1	142.88	17.7750764	4.30338038	0.84766979	-0.175258636	0.248769602	3	-0.118749272	0.045821819	4	0.041478641
69177	2011-2012	30.7	8	No	240	1	91	66	0	0	1	3.4	2	120347.6305	3 tests	Four completed recalls	6	7	10	9	Passed	16	Passed	57	moderate	1500	6000	both	360	1440	[0,9]	9	0	1	mild	1	no	0	144.04	14.0753054	5.14844338	0.93832674	0.011807622	0.102908477	3	-0.092303593	0.052702724	4	0.010872426
69227	2011-2012	25.2	8	No	600	1	100	62	1	1	0	5	2	15663.8187	3 tests	Four completed recalls	5	10	10	10	Passed	13	Passed	60	no	NA	0	no	NA	0	[0,9]	9	0	0	moderate	0	no	0	127.24	13.917799	4.92675416	0.934932244	0.016123318	0.07460587	3	-0.088795199	0.029546565	4	0.051384446
69264	2011-2012	37.7	4	No	180	1	100	69	0	1	1	5	2	11300.17686	3 tests	Four completed recalls	4	5	6	3	Passed	12	Passed	27	moderate	25	100	moderate	60	240	[0,9]	9	1	0	never	1	DM	1	168.98	17.1984316	5.2203786	0.941508334	0.0640159	0.108302557	3	-0.091239584	0.097323969	4	0.027521565
69511	2011-2012	25.2	8	No	180	2	102	65	1	1	2	1.38	1	15077.52519	3 tests	Four completed recalls	6	8	8	6	Passed	15	Passed	48	no	NA	0	no	NA	0	[0,9]	9	0	0	never	1	DM	0	136.06	14.5945662	4.1915779	0.832908762	-0.087749378	0.184014654	3	-0.079569391	0.108730147	4	0.048208735
69866	2011-2012	25.4	5	Yes	240	1	92	63	0	3	1	0.26	0	13337.26847	3 tests	One to three completed recalls	1	4	4	NA	Passed	12	Passed	29	no	NA	0	no	NA	0	[10,19]	9	14	1	former	0	DM	0	177.38	18.4098024	5.37456292	0.929491178	-0.022105913	0.165782141	3	-0.06800693	0.154601619	4	0.004854378
70236	2011-2012	28.1	8	No	420	1	96	63	1	1	1	5	2	11862.33417	3 tests	Four completed recalls	7	7	9	8	Passed	14	Passed	51	no	NA	0	no	NA	0	[0,9]	9	0	0	mild	1	no	0	233	21.5864858	5.81011958	0.943417828	0.003836083	0.133264965	3	-0.087993443	0.20457134	4	0.006934355
70527	2011-2012	26.9	8	No	180	2	103	63	0	2	1	1.89	1	9462.879133	3 tests	Four completed recalls	3	6	5	3	Passed	14	Passed	42	moderate	120	480	no	NA	0	[0,9]	9	9	0	mild	1	no	0	131.76	15.2003458	5.0188427	0.935667296	0.023525694	0.115923503	3	-0.102668131	0.089824226	4	-0.06193091
70581	2011-2012	27.9	7	No	300	1	95	63	1	0	1	2.86	1	129797.0603	3 tests	Four completed recalls	6	7	9	7	Passed	24	Passed	75	no	NA	0	both	150	600	[0,9]	9	2	0	moderate	0	no	0	169.78	16.4582304	5.3825524	0.930203332	-0.013374738	0.125153857	3	-0.086105319	0.104808014	4	-0.009803799
71038	2011-2012	29.1	8	No	120	2	90	60	0	3	1	0.27	1	11228.90419	3 tests	Four completed recalls	4	6	8	6	Passed	10	Passed	42	no	NA	0	no	NA	0	[0,9]	9	3	2	heavy	1	IFG	0	151.94	16.0678742	5.20911624	0.92783552	-0.009805441	0.138669827	3	-0.097810075	0.103538074	4	-0.020045503
71219	2011-2012	22.4	4	Yes	360	2	93	60	0	1	1	1.13	1	7977.736071	3 tests	Four completed recalls	5	7	7	7	Passed	10	Passed	40	no	NA	0	no	NA	0	[0,9]	9	2	0	former	0	DM	0	168.46	17.790784	5.2007819	0.928539934	-0.041069831	0.185283562	3	-0.095470031	0.161155778	4	0.015930846
71344	2011-2012	29.3	6	No	540	1	98	65	0	0	1	1	1	29107.6229	3 tests	Four completed recalls	4	5	6	6	Passed	11	Passed	44	no	NA	0	no	NA	0	[0,9]	9	2	2	heavy	1	no	0	194.74	20.0782116	5.38325002	0.929393382	0.064002976	0.100885947	3	-0.078511912	0.167854939	4	-0.002910907
63781	2011-2012	30.4	6	No	420	2	93	63	1	3	1	4.48	2	11125.80582	3 tests	Four completed recalls	4	6	7	6	Passed	14	Passed	63	vigorous	840	3360	no	NA	0	[0,9]	9	3	0	mild	1	no	0	126.54	12.7847783	4.94594468	0.945391152	0.185707241	-0.17545445	2	-0.088056144	0.051952164	4	-0.002675545
64052	2011-2012	22.2	7	No	120	2	102	60	0	2	2	4.13	0	10557.19122	3 tests	Four completed recalls	3	4	6	3	Passed	15	Passed	28	no	NA	0	moderate	1440	5760	[0,9]	9	0	2	former	0	no	0	131.92	14.3386816	4.73558988	0.920931396	0.124359582	-0.126326085	2	-0.07349789	0.087178516	4	-0.00441756
64771	2011-2012	26.3	7	Yes	120	2	96	64	0	2	2	0.24	1	12505.35568	3 tests	Four completed recalls	6	8	7	4	Passed	13	Passed	38	no	NA	0	both	1680	6720	[0,9]	9	1	1	former	0	no	1	117.46	13.5016434	5.26024154	0.956139168	0.067339059	-0.073784252	2	-0.010231327	0.116391711	4	-0.052408987
62601	2011-2012	26.1	7	No	120	2	97	65	0	1	1	5	1	9711.587411	3 tests	Four completed recalls	5	6	6	5	Passed	11	Passed	26	no	NA	0	moderate	600	2400	[0,9]	9	2	1	mild	0	no	0	80.76	11.45037394	4.56197112	0.931866606	0.269967238	0.014643775	1	0.008520742	0.081888107	4	-0.009462894
62900	2011-2012	31.3	8	No	300	2	95	68	1	1	2	2.69	1	8949.073879	3 tests	Four completed recalls	6	7	8	5	Passed	9	Passed	47	moderate	240	960	no	NA	0	[0,9]	9	0	0	former	1	DM	0	130.06	14.3626096	5.0124137	0.936966118	0.2500176	0.003156907	1	0.001637982	0.033305041	4	-0.022153226
62997	2011-2012	36.4	8	No	240	2	96	60	0	0	1	0.95	2	29829.95179	3 tests	Four completed recalls	4	6	6	5	Passed	25	Passed	55	no	NA	0	moderate	180	720	[0,9]	9	1	0	mild	0	no	0	140.82	14.9524832	5.19445604	0.946510918	0.149094366	0.002052523	1	-0.032415031	0.016630776	4	-0.053540469
63554	2011-2012	33.2	6	Yes	720	1	96	61	0	1	1	5	2	8965.223759	3 tests	Four completed recalls	6	9	9	9	Passed	21	Passed	69	moderate	210	840	no	NA	0	[0,9]	9	4	0	mild	1	DM	0	138.46	15.546116	5.14899712	0.933175004	0.160290682	0.084074164	1	-0.062450716	0.149183728	4	-0.054393121
63609	2011-2012	26.7	7	Yes	540	2	103	66	0	3	1	1.2	1	24066.05999	3 tests	Four completed recalls	4	7	9	6	Passed	3	Passed	26	no	NA	0	no	NA	0	[0,9]	9	0	1	mild	0	no	0	104.94	12.6814152	4.8740059	0.935532896	0.097357484	-0.041434554	1	-0.058421898	0.037127845	4	-0.000597497
63861	2011-2012	20	7	No	540	2	91	63	0	0	1	5	2	141933.3395	3 tests	Four completed recalls	7	10	10	9	Passed	40	Passed	89	vigorous	420	1680	no	NA	0	[0,9]	9	4	0	mild	0	no	0	137.84	14.2747636	5.26783826	0.951294522	0.063440312	0.015604285	1	-0.017412553	0.104666661	4	-0.015116912
64261	2011-2012	24.5	6	No	300	2	102	67	0	3	1	5	2	14339.36325	3 tests	Four completed recalls	6	0	0	7	Passed	19	Passed	69	moderate	315	1260	no	NA	0	[0,9]	9	0	0	former	1	IGT	0	93.92	12.1513142	5.07293516	0.956728114	0.067913381	0.075197547	1	-0.083243886	0.053140326	4	-0.019293655
64388	2011-2012	23.4	6	No	240	2	98	69	0	1	2	2.2	2	8296.636338	3 tests	Four completed recalls	5	6	7	5	Passed	15	Passed	35	no	NA	0	vigorous	1800	7200	[0,9]	9	0	2	moderate	1	no	0	200.78	19.1012346	5.89614588	0.964351092	0.282033577	0.05823439	1	-0.086380461	0.139801865	4	0.057286296
64497	2011-2012	32.7	7	Yes	360	1	94	60	0	0	0	1.39	0	28642.11265	3 tests	Four completed recalls	4	7	6	5	Passed	15	Passed	23	no	NA	0	no	NA	0	[10,19]	9	10	1	former	1	DM	1	109.12	13.3806834	4.52801238	0.914965328	0.159944961	0.049664417	1	-0.125145598	0.04810259	4	-0.007347872
64558	2011-2012	29.6	8	No	300	1	97	62	0	1	1	3.93	2	12074.42466	3 tests	Four completed recalls	5	7	5	6	Passed	14	Passed	46	both	1470	5880	no	NA	0	[0,9]	9	0	1	former	1	no	0	142.02	16.1943276	5.49959894	0.962857878	0.06150716	0.078670072	1	-0.025711104	0.057102907	4	-0.017902724
65993	2011-2012	34.9	8	No	300	1	92	65	1	0	2	2.17	1	152732.3632	3 tests	Four completed recalls	7	8	8	8	Passed	19	Passed	49	no	NA	0	both	360	1440	[0,9]	9	0	1	former	1	no	0	133.78	15.0879206	5.15499686	0.943832162	0.132901027	0.162629156	1	-0.044940163	0.026965341	4	0.021973131
66594	2011-2012	33.6	6	Yes	60	2	98	61	0	2	2	1.19	1	9879.499027	3 tests	Four completed recalls	3	4	4	6	Passed	9	Passed	39	no	NA	0	no	NA	0	[10,19]	9	13	2	former	1	DM	1	139.58	14.9432474	4.96548816	0.939779492	0.149004897	0.060744938	1	-0.087266107	0.067763759	4	0.02363156
66743	2011-2012	26.9	6	No	60	2	93	68	1	3	2	0.94	0	9440.710379	3 tests	Four completed recalls	4	3	4	3	Passed	15	Passed	22	moderate	210	840	no	NA	0	[0,9]	9	2	1	moderate	0	IGT	0	156.66	17.0770586	5.30695274	0.957109412	0.183969274	-0.01047133	1	-0.008372751	0.049166274	4	0.000701798
67070	2011-2012	27.1	4	No	120	2	95	64	1	1	0	0.76	1	15471.24798	3 tests	Four completed recalls	6	7	8	5	Passed	20	Passed	35	no	NA	0	no	NA	0	[0,9]	9	0	0	never	1	no	0	131.86	14.1920318	4.59642068	0.916631674	0.175286961	0.007307353	1	-0.073381607	0.040075721	4	0.038472629
67675	2011-2012	24.3	8	No	240	1	98	66	0	2	1	1.95	0	12067.15879	3 tests	Four completed recalls	3	5	6	3	Passed	17	Passed	42	moderate	240	960	both	5040	20160	[0,9]	9	0	2	moderate	0	no	1	122.06	13.5290592	5.11072122	0.944639284	0.116489566	0.037811996	1	-0.053068927	0.045131608	4	-0.048640835
67700	2011-2012	24.3	3	Yes	60	1	90	69	0	3	1	0.78	2	10581.77672	3 tests	Four completed recalls	8	8	10	8	Passed	12	Passed	48	moderate	420	1680	both	360	1440	[10,19]	9	12	2	moderate	1	DM	1	164.26	16.5201414	5.88040088	0.965984228	0.157675706	0.061604651	1	-0.061470313	0.06308132	4	-0.017665317
67788	2011-2012	25.2	6	No	360	2	97	62	0	2	1	1.29	2	9834.888389	3 tests	Four completed recalls	5	8	9	10	Passed	22	Passed	35	moderate	210	840	both	960	3840	[0,9]	9	0	0	mild	0	no	0	123.06	13.419242	4.56289794	0.92171585	0.229132057	0.009627086	1	-0.078848392	0.017114185	4	0.006007367
67828	2011-2012	24	4	Yes	360	2	101	67	0	1	1	1.22	0	11136.55286	3 tests	Four completed recalls	4	4	5	4	Passed	7	Passed	18	no	NA	0	moderate	1440	5760	[0,9]	9	0	2	former	1	no	1	121.3	13.9657716	4.64840616	0.931857274	0.205987825	-0.006419543	1	-0.095370925	0.068813256	4	-0.032542772
67866	2011-2012	26.3	7	Yes	480	1	100	60	1	1	2	2.24	2	13686.95408	3 tests	One to three completed recalls	9	8	NA	4	Passed	18	Passed	73	both	300	1200	moderate	40	160	[10,19]	9	14	0	mild	1	no	0	168.94	17.2754764	4.67315876	0.914561138	0.140940457	0.080646927	1	-0.090881358	0.10956204	4	0.026476409
67912	2011-2012	29.7	8	Yes	600	2	102	65	0	3	1	5	2	14292.50898	3 tests	Four completed recalls	2	5	6	5	Passed	16	Passed	48	no	NA	0	no	NA	0	[0,9]	9	0	2	moderate	0	no	0	140.2	15.3482522	4.73782794	0.918972746	0.097751114	-0.076870087	1	-0.073717869	0.112828478	4	0.012560835
68145	2011-2012	42.8	5	No	360	2	95	62	0	1	1	1.65	0	9581.850682	3 tests	Four completed recalls	0	0	0	6	Passed	12	Passed	27	moderate	30	120	no	NA	0	[0,9]	9	4	0	former	1	no	0	239.32	22.0523484	6.07185564	0.95949228	0.115674072	0.068070994	1	-0.100942329	0.140226715	4	0.009303161
68291	2011-2012	31.5	8	No	480	2	93	69	0	3	1	0.99	1	7006.085081	3 tests	Four completed recalls	6	6	7	5	Passed	17	Passed	40	no	NA	0	no	NA	0	[0,9]	9	1	1	former	1	no	0	117.46	14.3493052	4.62962598	0.911103112	0.317752787	0.01033087	1	-0.095447462	0.062564884	4	-0.017166426
68330	2011-2012	29.6	7	No	420	1	95	69	1	0	1	1.94	1	133041.0682	3 tests	Four completed recalls	5	8	6	3	Passed	17	Passed	44	no	NA	0	no	NA	0	[0,9]	9	5	0	mild	0	DM	0	159.98	16.4475512	5.81979962	0.969031212	0.187621848	0.0502179	1	-0.115102394	0.046181461	4	-0.059392329
68468	2011-2012	22.8	5	Yes	360	2	90	61	0	3	1	1.7	0	11889.42796	3 tests	Four completed recalls	3	3	4	3	Passed	12	Passed	30	moderate	120	480	moderate	300	1200	[0,9]	9	4	1	former	0	no	0	173.68	16.5798078	5.47653448	0.944076976	0.093188811	0.03923693	1	-0.062128808	0.118336321	4	-0.019835981
69035	2011-2012	28.2	6	No	480	1	91	68	0	0	1	5	2	120347.6305	3 tests	Four completed recalls	6	8	10	8	Passed	30	Passed	63	no	NA	0	moderate	1800	7200	[0,9]	9	4	2	mild	0	no	0	126.02	14.3432712	5.07773406	0.946518798	0.128987097	0.101867905	1	-0.096788409	0.066064501	4	-0.100929718
69356	2011-2012	37.8	6	Yes	360	2	101	62	1	1	2	1.08	2	11982.12546	3 tests	Four completed recalls	5	7	9	6	Passed	12	Passed	37	no	NA	0	no	NA	0	[0,9]	9	1	0	never	0	DM	0	160.1	16.8121376	5.60834896	0.962391156	0.080530132	0.064114906	1	-0.074144888	0.116442628	4	-0.009603265
69667	2011-2012	27.2	8	No	60	1	91	63	1	0	1	3.4	2	118209.8095	3 tests	Four completed recalls	5	7	8	8	Passed	18	Passed	73	moderate	360	1440	moderate	180	720	[0,9]	9	0	0	mild	1	IGT	0	127.9	13.235872	5.08189626	0.950672122	0.215261492	-0.023212201	1	-0.084010401	0.054856566	4	-0.030078927
69755	2011-2012	28.8	7	No	480	2	102	65	1	0	1	5	2	158914.1246	3 tests	Four completed recalls	7	8	9	8	Passed	26	Passed	66	no	NA	0	no	NA	0	[0,9]	9	5	0	mild	0	IGT	0	157.94	16.6378214	5.62700508	0.956557196	0.041657515	0.022736751	1	-0.076417466	0.057957539	4	0.002421811
69777	2011-2012	36	8	No	480	1	99	60	1	2	1	2.58	1	10218.57496	3 tests	Four completed recalls	4	5	8	8	Passed	17	Passed	68	moderate	120	480	no	NA	0	[0,9]	9	3	1	moderate	1	DM	0	152.66	15.2432804	5.46949112	0.960655698	0.144738297	0.041408415	1	-0.069574915	0.04325255	4	-0.040974917
69854	2011-2012	41.4	6	No	660	1	95	65	0	3	1	4.76	2	166468.6769	3 tests	Four completed recalls	6	8	6	6	Passed	23	Passed	58	no	NA	0	no	NA	0	[0,9]	9	0	2	former	1	DM	1	146.74	16.0776392	5.39270374	0.953037758	0.113940151	-0.022003289	1	-0.068256195	0.059941605	4	0.03520342
70228	2011-2012	42.1	4	No	720	2	96	67	0	1	2	0.82	1	7700.344649	3 tests	Four completed recalls	3	7	8	6	Passed	27	Passed	47	no	NA	0	no	NA	0	[0,9]	9	2	0	heavy	1	DM	0	175.14	18.025123	5.3525737	0.94052044	0.105360145	0.076098202	1	-0.093233801	0.140221407	4	0.02059338
70290	2011-2012	22.1	4	Yes	960	2	91	60	0	1	1	3.14	2	11166.73817	3 tests	Four completed recalls	4	7	8	7	Passed	25	Passed	50	moderate	100	400	moderate	140	560	[0,9]	9	9	2	heavy	0	DM	0	123.52	15.3346994	5.15427456	0.941219698	0.1974667	0.016464074	1	-0.11351982	0.088017322	4	0.027545373
70426	2011-2012	29	8	No	120	3	92	66	0	2	1	1.85	0	14844.94697	3 tests	Four completed recalls	5	7	7	7	Passed	20	Passed	43	moderate	225	900	no	NA	0	[0,9]	9	0	0	mild	1	DM	0	117.12	14.2942412	5.54944102	0.965030758	0.222402165	0.027554306	1	-0.104241404	0.082994292	4	-0.054834051
70464	2011-2012	26.1	5	No	120	2	97	60	1	1	0	1.65	2	11803.94972	3 tests	Four completed recalls	4	6	8	9	Passed	17	Passed	78	moderate	80	320	both	230	920	[0,9]	9	1	0	mild	1	no	0	144.4	15.0815618	5.11166618	0.939648758	0.057830414	-0.016231459	1	-0.033077393	0.100578111	4	-0.076436381
70520	2011-2012	32.5	7	No	360	2	102	67	0	2	1	1.36	1	12562.3864	3 tests	Four completed recalls	5	8	10	7	Passed	20	Passed	33	moderate	90	360	no	NA	0	[10,19]	9	15	1	moderate	1	DM	0	152.76	15.480682	5.20386964	0.953834054	0.224746659	0.001697344	1	-0.086755167	0.119693052	4	-0.079724528
70661	2011-2012	22.5	5	Yes	120	2	102	65	1	3	1	5	2	16539.50044	3 tests	Four completed recalls	5	7	8	8	Passed	19	Passed	47	moderate	420	1680	no	NA	0	[0,9]	8	5	2	heavy	1	IGT	0	116.8	13.8086836	5.05476278	0.946340522	0.13991286	0.057727001	1	-0.084444559	0.037361868	4	-0.017442145
70776	2011-2012	18.6	7	No	180	2	102	60	0	3	1	3.82	1	13808.27572	3 tests	Four completed recalls	8	9	10	8	Passed	22	Passed	58	no	NA	0	no	NA	0	[0,9]	9	0	2	mild	0	no	0	134.86	14.5495592	5.32031528	0.948764462	0.075768879	0.088509565	1	-0.087686727	0.077484062	4	-0.010306146
71171	2011-2012	25	7	No	180	2	95	61	1	1	1	1.65	1	13281.94893	3 tests	Four completed recalls	5	8	7	5	Passed	17	Passed	33	moderate	75	300	no	NA	0	[0,9]	9	0	0	never	1	DM	0	145.14	16.109697	5.14506638	0.9454939	0.170722378	0.01770516	1	-0.096204726	0.119015532	4	0.014034857
71212	2011-2012	21.4	8	No	480	1	101	65	1	0	2	1.24	1	50175.17205	3 tests	Four completed recalls	5	5	6	6	Passed	25	Passed	68	vigorous	420	1680	no	NA	0	[0,9]	9	4	0	never	0	DM	0	142.24	17.1359768	4.822857	0.919727132	0.081461666	0.08630641	1	-0.086162579	0.083172907	4	0.035068299
71430	2011-2012	29.5	7	No	120	2	90	65	1	1	2	1.61	1	11728.1569	3 tests	Four completed recalls	5	8	9	7	Passed	17	Passed	23	no	NA	0	moderate	900	3600	[0,9]	9	5	0	former	1	no	0	184.76	18.9647026	5.30375212	0.946613944	0.176367628	0.021822874	1	-0.087371173	0.156128936	4	0.001988926
71496	2011-2012	25.8	7	No	60	2	95	65	0	3	2	1.07	0	6927.048144	3 tests	Four completed recalls	5	5	7	6	Passed	14	Passed	20	moderate	60	240	no	NA	0	[0,9]	9	3	1	former	1	no	0	178.74	17.4216606	6.02427254	0.975037834	0.073776831	0.040609429	1	-0.08806298	0.156844396	4	-0.142884925
71741	2011-2012	27.5	5	No	360	2	93	63	0	3	2	0.9	2	6552.435629	3 tests	Four completed recalls	6	6	7	6	Passed	15	Passed	30	moderate	15	60	no	NA	0	[0,9]	9	1	0	moderate	1	no	0	119.04	14.4871504	5.05096186	0.946056398	0.109943785	0.09708538	1	-0.09912255	0.093388181	4	-0.023902205
64298	2011-2012	33.5	5	No	420	2	99	68	1	1	2	4.76	2	11482.21496	3 tests	Four completed recalls	7	6	7	8	Passed	15	Passed	78	no	NA	0	no	NA	0	[0,9]	9	6	0	former	1	IGT	0	136.44	18.9285764	4.04860248	0.86004987	-0.029042997	0.016759458	3	-0.242054268	0.06998961	1	0.135764323
65139	2011-2012	22	7	No	60	3	92	61	0	2	2	0.11	1	16384.52576	3 tests	Four completed recalls	4	7	8	5	Passed	13	Passed	44	moderate	600	2400	both	2340	9360	[0,9]	9	0	1	former	0	no	0	35.16	5.6198789	3.6617327	0.873536098	0.032303574	0.164757571	3	-0.281819135	-0.346893659	1	0.199235711
65474	2011-2012	23.4	6	No	60	2	98	63	1	3	1	2.72	2	11088.44024	3 tests	Four completed recalls	4	8	9	9	Passed	28	Passed	55	moderate	120	480	no	NA	0	[0,9]	9	0	0	never	1	DM	0	65.36	9.24113182	3.99804366	0.90660622	0.071748824	0.17936902	3	-0.281616183	-0.171539136	1	0.167577598
65510	2011-2012	20.5	8	Yes	120	1	95	65	1	0	1	0.87	1	44780.24284	3 tests	Four completed recalls	7	7	9	8	Passed	16	Passed	41	no	NA	0	no	NA	0	[0,9]	9	2	0	former	0	no	0	8.98	2.19158568	1.047796178	0.420186038	0.116626398	0.307877738	3	-0.541159522	-0.224640822	1	0.434401443
62266	2011-2012	16.6	6	Yes	360	2	91	64	0	0	2	1.79	2	30837.64811	3 tests	Four completed recalls	3	6	7	4	Passed	19	Passed	37	no	NA	0	no	NA	0	[10,19]	9	18	1	mild	0	no	0	31.06	5.7868786	2.36872964	0.718914926	0.258479353	0.192143179	1	-0.284742435	-0.261573461	1	0.389198364
63273	2011-2012	32.8	9	No	480	1	100	66	0	1	1	5	1	11942.28641	3 tests	Four completed recalls	6	7	6	5	Passed	15	Passed	51	no	NA	0	both	4620	18480	[0,9]	9	4	1	never	1	no	0	51.78	7.97969876	3.54170866	0.87359726	0.267193439	0.018433693	1	-0.198250785	-0.231530792	1	0.133959621
63361	2011-2012	25.6	6	Yes	240	2	98	67	0	1	2	2.75	2	8296.636338	3 tests	Four completed recalls	7	8	8	6	Passed	25	Passed	46	moderate	280	1120	moderate	720	2880	[0,9]	9	0	1	former	0	no	0	11.54	2.4827493	1.59615692	0.56827582	0.427874741	0.29802524	1	-0.454681466	-0.330188457	1	0.434936633
63420	2011-2012	30.7	7	Yes	720	2	102	62	0	0	2	1.29	2	22169.84561	3 tests	Four completed recalls	3	6	8	8	Passed	23	Passed	42	no	NA	0	no	NA	0	[10,19]	9	10	1	heavy	1	no	0	89	11.1076034	3.70294314	0.854490384	0.258525744	0.200838916	1	-0.216245177	0.030176892	1	0.117966086
64059	2011-2012	22.1	4	No	240	2	97	68	1	1	2	0.22	1	13879.72966	3 tests	Four completed recalls	6	6	8	8	Passed	12	Passed	33	moderate	630	1440	vigorous	480	1920	[10,19]	9	10	2	never	1	IGT	1	67.02	8.61796658	4.23583392	0.904165854	0.34124886	0.235350531	1	-0.198371119	-0.230686189	1	0.229065228
64184	2011-2012	28.9	5	Yes	540	1	101	67	0	0	2	0.66	1	36780.1511	3 tests	Four completed recalls	5	8	9	9	Passed	18	Passed	46	no	NA	0	vigorous	210	840	[0,9]	9	4	2	heavy	1	DM	0	27.44	5.39818266	2.73149398	0.751230726	0.267282137	0.062490302	1	-0.25925951	-0.312055303	1	0.304212393
65248	2011-2012	39	8	Yes	480	1	91	67	1	0	1	5	2	118209.8095	3 tests	Four completed recalls	6	6	8	6	Passed	19	Passed	73	no	NA	0	moderate	210	840	[0,9]	9	5	1	heavy	1	no	1	51.88	7.89314066	4.10053768	0.909956706	0.337554297	0.111823649	1	-0.236229572	-0.26051233	1	0.185305406
65637	2011-2012	25.5	8	No	420	1	99	66	0	1	2	3.49	2	6283.458155	3 tests	Four completed recalls	4	9	6	6	Passed	12	Passed	49	no	NA	0	vigorous	960	3840	[0,9]	9	1	1	former	0	no	0	41.32	5.849253	3.85295956	0.895830732	0.32806042	-0.045436685	1	-0.206287865	-0.23188359	1	0.131914644
65648	2011-2012	29.2	6	Yes	840	2	100	61	0	1	2	1.74	1	7379.502561	3 tests	Four completed recalls	7	8	8	5	Passed	17	Passed	30	no	NA	0	no	NA	0	[20,27]	9	24	2	former	1	IFG	0	35.68	5.50712628	3.68367432	0.88716217	0.328651691	0.027149232	1	-0.231584036	-0.260819118	1	0.045389622
65885	2011-2012	21.9	8	Yes	240	1	99	69	0	0	1	1.16	2	21717.57353	3 tests	Four completed recalls	4	6	5	1	Passed	26	Passed	56	no	NA	0	moderate	480	1920	[0,9]	9	0	1	former	1	DM	0	40.22	6.27865214	2.70402632	0.770484896	0.174087282	0.111645764	1	-0.22119186	-0.243956832	1	0.388805417
65998	2011-2012	30.6	4	Yes	360	2	100	67	1	1	0	1.1	2	8220.968168	3 tests	Four completed recalls	6	8	9	8	Passed	15	Passed	54	no	NA	0	no	NA	0	[0,9]	9	0	0	former	1	no	0	26.4	4.038718	2.58454022	0.783733628	0.274547821	-0.114071479	1	-0.203454093	-0.309734079	1	0.421580608
66373	2011-2012	39.9	8	Yes	180	1	94	68	1	0	1	0.86	1	39491.91736	3 tests	Four completed recalls	5	6	7	5	Passed	19	Passed	27	moderate	75	300	no	NA	0	[10,19]	9	15	1	former	1	DM	1	43.92	6.77804506	3.62820414	0.871032468	0.114287555	0.12026714	1	-0.231949115	-0.19605483	1	0.258906982
68066	2011-2012	38.8	7	Yes	420	2	100	63	1	1	1	5	2	9943.806181	3 tests	Four completed recalls	6	6	6	7	Passed	18	Passed	51	no	NA	0	moderate	360	1440	[0,9]	9	2	0	mild	1	IFG	1	30.68	4.3311768	3.56651712	0.871451726	0.324903219	0.027361788	1	-0.233516807	-0.290806135	1	0.097463629
65165	2011-2012	27.6	6	No	60	2	95	63	1	1	1	2.31	1	11375.62907	3 tests	Four completed recalls	7	7	9	8	Passed	13	Passed	38	no	NA	1440	no	NA	0	[0,9]	9	6	1	mild	1	no	0	70.84	9.45745632	3.089787	0.756649358	-0.348311982	0.109930916	4	-0.001947505	-0.180307387	2	0.167982189
66001	2011-2012	32.4	7	No	840	1	99	62	0	0	1	5	2	99957.29004	3 tests	Four completed recalls	5	6	8	5	Passed	28	Passed	69	both	265	1060	no	NA	0	[0,9]	9	4	0	mild	1	DM	0	90.36	11.54010934	4.0456312	0.853740136	-0.040810731	-0.010175866	4	-0.048984548	-0.05894112	2	0.134639374
62259	2011-2012	41.7	5	Yes	600	1	99	61	0	1	2	0.87	2	7645.782314	3 tests	Four completed recalls	6	7	9	7	Passed	23	Passed	67	moderate	480	1920	moderate	180	720	[0,9]	9	7	1	former	1	DM	1	101.08	12.00072384	4.76758406	0.934547996	0.038071818	0.056900862	3	-0.053908747	-0.030610733	2	0.010389339
62491	2011-2012	27.8	8	Yes	120	2	102	61	1	3	1	5	1	19350.63704	3 tests	Four completed recalls	7	9	10	10	Passed	23	Passed	79	moderate	200	800	no	NA	0	[0,9]	9	6	0	mild	0	DM	0	112.44	14.6672674	4.64091832	0.931949534	-0.028980332	0.06215593	3	-0.053873117	-0.091455697	2	0.064302674
63249	2011-2012	25.5	8	No	480	2	90	67	0	0	1	4.59	2	105037.9788	3 tests	Four completed recalls	6	7	7	6	Passed	25	Passed	63	both	570	2280	no	NA	0	[0,9]	9	0	0	mild	1	no	0	60.74	8.8216518	4.11541376	0.896711374	0.058977557	0.086477658	3	-0.121196512	-0.161016276	2	0.076416528
63301	2011-2012	41.4	8	No	720	2	99	63	1	1	2	1.39	1	13392.19563	3 tests	Four completed recalls	4	6	9	8	Passed	22	Passed	56	no	NA	0	no	NA	0	[0,9]	9	1	0	moderate	1	DM	0	98.44	12.657576	4.51304922	0.907739092	0.024229173	0.096220683	3	-0.038636908	-0.019808183	2	0.097721806
63333	2011-2012	33.6	7	No	120	2	103	66	0	1	1	0.99	1	9043.239367	3 tests	Four completed recalls	6	7	9	5	Passed	15	Passed	29	moderate	420	1680	vigorous	1200	4800	[0,9]	9	0	1	mild	1	no	0	81.84	11.2284622	3.44605008	0.800109034	-0.085628232	0.169245598	3	-0.053443156	-0.104997736	2	0.091931228
63413	2011-2012	31.7	6	No	240	1	93	61	1	0	2	5	2	130390.8434	3 tests	Four completed recalls	5	7	10	7	Passed	27	Passed	69	no	NA	0	no	NA	0	[0,9]	9	6	0	mild	1	no	0	82.16	9.47814336	3.89681256	0.84959071	-0.027304659	0.163336193	3	-0.115700166	-0.077019391	2	0.130393846
63579	2011-2012	24.3	9	No	540	1	94	63	0	0	0	2.41	1	122283.7081	3 tests	Four completed recalls	3	5	7	2	Passed	13	Passed	26	no	NA	0	no	NA	0	[0,9]	9	7	0	never	0	DM	0	79.94	10.88271624	3.8233664	0.837997542	-0.044547788	0.08339494	3	-0.032495233	-0.055732108	2	0.093906943
63620	2011-2012	23.9	9	Yes	720	1	92	61	0	1	1	3.97	2	14272.62317	3 tests	Four completed recalls	5	8	7	6	Passed	16	Passed	48	moderate	90	360	no	NA	0	[0,9]	9	3	2	former	1	no	0	65.38	10.1592279	3.73716746	0.841155942	-0.039303452	0.078428703	3	-0.04544766	-0.061390667	2	0.088561314
63621	2011-2012	23.9	7	Yes	720	1	98	61	1	0	1	4.96	2	129559.2554	3 tests	Four completed recalls	5	7	9	7	Passed	21	Passed	82	moderate	280	1120	no	NA	0	[0,9]	9	0	0	mild	0	no	0	76.74	9.74657652	2.51842664	0.580627744	-0.083811475	0.265510143	3	-0.125646902	-0.036332262	2	0.201429728
63707	2011-2012	23.3	7	No	780	2	93	63	1	3	2	4.92	1	9718.651548	3 tests	Four completed recalls	5	6	9	6	Passed	22	Passed	68	moderate	90	360	no	NA	0	[0,9]	9	0	1	mild	0	no	0	143.56	15.2082922	5.23232248	0.927185408	0.031953211	0.089022176	3	-0.095918975	-0.000675031	2	0.066801599
63732	2011-2012	25.9	8	No	180	2	90	60	0	3	1	0.89	1	5649.75477	3 tests	Four completed recalls	2	6	6	2	Passed	12	Passed	33	no	NA	0	both	3960	15840	[0,9]	9	0	2	heavy	1	DM	0	90.66	13.405488	3.98789968	0.840693332	-0.062994747	0.145043392	3	-0.092564039	-0.015616703	2	0.055512377
63902	2011-2012	29.6	9	No	300	2	98	68	0	0	1	4.76	2	144742.5197	3 tests	Four completed recalls	4	7	7	0	Passed	21	Passed	54	moderate	200	800	moderate	40	160	[0,9]	9	0	1	moderate	1	no	0	122.18	12.4932864	4.32210428	0.887401148	-0.061237185	0.069196651	3	-0.061343402	0.007384013	2	0.061513905
64206	2011-2012	26	8	No	180	2	101	69	1	1	2	1.19	1	13879.72966	3 tests	Four completed recalls	5	5	7	7	Passed	13	Passed	33	no	NA	0	no	NA	0	[0,9]	9	9	2	former	1	DM	1	120.04	13.0054986	4.72581594	0.916378966	-0.056947993	0.061876857	3	-0.086048447	-0.04486168	2	0.082628039
64231	2011-2012	35.8	7	No	240	2	98	68	0	3	1	2.1	1	8252.409456	3 tests	Four completed recalls	5	6	5	8	Passed	15	Passed	35	moderate	150	600	no	NA	0	[0,9]	9	0	1	former	1	DM	0	52.32	8.18303136	3.20630936	0.78073579	0.076075578	0.243209567	3	-0.115874247	-0.095707085	2	0.266824086
64880	2011-2012	21.8	7	No	240	1	97	60	0	0	1	5	1	157855.2355	3 tests	Four completed recalls	6	7	8	7	Passed	20	Passed	51	no	NA	0	no	NA	0	[0,9]	9	3	2	moderate	1	no	0	99.6	12.3658568	4.15998816	0.895043632	0.027068784	0.121981903	3	-0.097095039	-0.018616612	2	0.164587378
64946	2011-2012	41	3	Yes	360	2	95	60	0	1	1	1.05	0	5912.09729	3 tests	Four completed recalls	3	3	4	1	Passed	14	Passed	23	moderate	60	240	moderate	90	360	[0,9]	9	6	1	former	1	DM	0	105.24	12.669556	4.30101122	0.900904344	0.01104214	0.147232376	3	-0.085295687	0.014857457	2	0.128640287
65213	2011-2012	36.1	6	No	960	1	100	64	1	1	1	5	1	16553.88332	3 tests	Four completed recalls	6	7	8	6	Passed	10	Passed	46	no	NA	0	moderate	60	240	[0,9]	9	3	0	never	1	no	0	74.5	10.58970062	4.09587576	0.896206432	0.001177031	0.084690774	3	-0.097102778	-0.163011618	2	0.102805278
65293	2011-2012	39.5	7	Yes	240	1	96	64	1	1	2	1.83	1	10812.54917	3 tests	Four completed recalls	3	6	9	5	Passed	18	Passed	40	no	NA	0	no	NA	0	[10,19]	9	15	1	never	1	DM	1	74.3	11.02355756	4.00676268	0.88952462	-0.136304551	0.198087931	3	-0.144610349	-0.193364368	2	0.105288676
65339	2011-2012	37.5	8	Yes	60	2	92	60	0	3	1	5	2	10104.33732	3 tests	Four completed recalls	4	6	8	6	Passed	20	Passed	67	no	NA	0	both	120	480	[0,9]	9	5	1	heavy	0	DM	0	68.12	9.85353524	4.03946962	0.867668744	-0.05039539	0.14177268	3	-0.061291239	-0.15662725	2	0.138297694
65486	2011-2012	46.3	9	Yes	240	1	99	66	1	1	1	1.84	2	10598.2543	3 tests	Four completed recalls	7	9	8	8	Passed	13	Passed	37	no	NA	0	no	NA	0	[0,9]	9	1	0	never	1	no	0	130.5	13.8282218	4.36009448	0.85114293	-0.186657524	0.132662797	3	-0.050916972	-0.04158933	2	0.111569665
65594	2011-2012	21.9	6	No	120	1	99	60	1	1	2	1.74	1	10604.37964	3 tests	Four completed recalls	4	5	5	4	Passed	12	Passed	34	no	NA	0	no	NA	0	[0,9]	9	6	2	heavy	1	DM	0	87.4	11.18117786	4.26369116	0.88356214	0.037071309	0.06745507	3	-0.128234135	-0.0156165	2	0.105257301
65702	2011-2012	28.9	6	No	120	3	92	62	1	2	2	1.49	2	11458.05742	3 tests	Four completed recalls	3	7	7	5	Passed	18	Passed	60	vigorous	540	2160	moderate	240	960	[0,9]	9	2	0	former	1	no	0	109.68	12.253222	4.18151554	0.89072021	0.028873186	0.127561979	3	-0.085269816	0.00476439	2	0.206726384
65748	2011-2012	25	3	No	600	2	97	64	0	1	2	1.3	2	7814.315452	3 tests	Four completed recalls	4	5	8	5	Passed	18	Passed	29	no	NA	0	no	NA	0	[0,9]	9	3	1	moderate	0	DM	0	127.82	14.8712392	4.99396662	0.920658614	0.052091704	0.126705292	3	-0.121468487	-0.055133408	2	0.08339146
65838	2011-2012	30.7	6	Yes	180	1	95	63	0	3	1	2.65	2	11020.28802	3 tests	Four completed recalls	3	6	6	4	Passed	26	Passed	61	no	NA	0	both	7560	30240	[0,9]	9	1	1	mild	1	DM	0	88.36	11.12198548	4.67787728	0.924498296	-0.021334673	0.074637998	3	-0.082478378	-0.093583813	2	0.047664607
65929	2011-2012	31.5	8	No	480	3	92	64	0	0	1	1.59	1	40296.63257	3 tests	Four completed recalls	5	10	9	8	Passed	21	Passed	57	no	NA	0	no	NA	0	[0,9]	9	1	0	former	1	no	1	76.44	10.09188674	3.87556534	0.828556986	-0.182056943	0.171569875	3	-0.113365014	-0.095266798	2	0.107098007
65974	2011-2012	25.8	8	No	120	1	91	63	1	0	1	4.49	2	118209.8095	3 tests	Four completed recalls	6	8	8	7	Passed	19	Passed	63	moderate	160	640	no	NA	0	[0,9]	9	0	1	mild	1	no	0	67.8	10.14018822	3.4513226	0.84463901	0.03829813	0.040780638	3	0.022434368	-0.168537912	2	0.174551121
66071	2011-2012	34.6	8	No	720	1	90	65	1	1	1	3.85	1	13289.85717	3 tests	Four completed recalls	5	8	7	7	Passed	15	Passed	51	no	NA	0	no	NA	0	[0,9]	9	1	1	mild	1	DM	0	56.7	8.57393964	2.71094102	0.741406632	0.037866325	0.14841821	3	-0.188349301	-0.21199942	2	0.291007551
66075	2011-2012	18.2	7	No	240	1	92	69	0	3	1	2.1	2	13271.13363	3 tests	Four completed recalls	0	6	6	4	Passed	12	Passed	31	both	1380	5520	no	NA	0	[0,9]	9	0	1	mild	0	DM	0	74.08	9.38614866	3.9719551	0.856462524	0.007593804	0.146995982	3	-0.081659455	-0.084568476	2	0.197792967
66077	2011-2012	23.7	7	Yes	300	2	94	63	0	0	1	5	2	22519.94615	3 tests	Four completed recalls	6	6	10	8	Passed	16	Passed	66	vigorous	360	1440	no	NA	0	[0,9]	9	0	1	mild	1	no	0	104.14	12.1378164	4.3028673	0.905293696	0.023872697	0.101784493	3	-0.06063703	-0.104002752	2	0.043459326
66110	2011-2012	29.3	7	Yes	180	1	99	63	0	0	1	5	2	104500.8032	3 tests	Four completed recalls	5	6	7	4	Passed	19	Passed	74	moderate	300	1200	no	NA	0	[0,9]	9	1	1	mild	1	no	0	94.5	10.95761412	4.38393984	0.90749459	0.037455978	0.037665837	3	-0.092100266	-0.078655731	2	0.111875929
66162	2011-2012	30.3	6	No	360	2	93	60	1	3	1	5	2	11057.12801	3 tests	Four completed recalls	7	9	10	9	Passed	19	Passed	57	no	NA	0	no	NA	0	[0,9]	9	5	0	mild	0	DM	0	93.02	11.9390617	4.25092936	0.876686448	-0.004832862	0.109535838	3	-0.090458785	-0.081876216	2	0.092188154
66210	2011-2012	37.8	7	Yes	300	3	90	63	1	1	1	0.78	1	10210.59231	3 tests	Four completed recalls	3	4	5	8	Passed	8	Passed	24	moderate	270	1080	no	NA	0	[10,19]	9	18	0	former	1	DM	0	84.78	10.6109086	3.93134954	0.8656311	-0.029490267	0.110700991	3	-0.094248355	-0.069526784	2	0.120459395
66263	2011-2012	19.5	7	Yes	720	2	92	65	0	0	0	5	2	106753.6334	3 tests	Four completed recalls	5	9	8	8	Passed	20	Passed	65	both	380	1520	no	NA	0	[0,9]	9	3	0	former	0	no	0	81.12	10.85010264	4.47012	0.908512054	0.010414234	0.039758477	3	-0.102762527	-0.055685665	2	0.103696666
66298	2011-2012	30.7	6	No	480	2	93	61	1	3	2	3.3	2	9089.36131	3 tests	Four completed recalls	6	7	9	7	Passed	23	Passed	77	no	NA	0	no	NA	0	[0,9]	9	0	0	mild	0	no	0	81.12	11.19161566	3.86042278	0.839123486	-0.234143637	0.255342318	3	-0.120229015	-0.072422741	2	0.094773971
66538	2011-2012	25.2	6	No	240	2	100	69	0	0	1	3.4	2	93784.87159	3 tests	Four completed recalls	5	9	9	9	Passed	21	Passed	60	moderate	150	600	moderate	60	240	[0,9]	9	0	1	former	1	no	1	67.36	9.22191724	3.91867784	0.87097359	0.051674965	0.10666672	3	-0.087478302	-0.209518828	2	0.207577636
66600	2011-2012	33.7	8	Yes	480	1	96	64	1	1	2	5	2	10786.59009	3 tests	Four completed recalls	8	9	10	9	Passed	25	Passed	53	moderate	210	840	no	NA	0	[0,9]	9	4	0	mild	0	no	0	98.62	12.2534292	3.53359136	0.747826272	-0.09852799	0.245656581	3	-0.105084909	0.004322764	2	0.11487183
66668	2011-2012	23	6	Yes	60	1	100	64	1	0	1	5	2	101809.0756	3 tests	Four completed recalls	4	7	7	6	Passed	22	Passed	71	moderate	180	720	moderate	17	68	[0,9]	9	1	1	moderate	0	no	0	91.02	11.34324348	4.44673694	0.900586448	0.029190103	0.100531233	3	-0.106697349	-0.039185702	2	0.054486576
66957	2011-2012	33.7	8	No	180	1	98	62	0	0	1	1.75	2	134969.8269	3 tests	Four completed recalls	4	6	7	6	Passed	20	Passed	55	moderate	150	600	both	3300	13200	[0,9]	9	1	1	mild	1	IFG	1	66.84	9.3252681	4.23672194	0.868925054	0.006147534	0.104527751	3	-0.075725927	-0.187023953	2	0.056056686
67066	2011-2012	26.6	7	No	300	1	94	65	0	0	1	1.24	2	26422.57704	3 tests	Four completed recalls	4	6	8	7	Passed	17	Passed	45	no	NA	0	moderate	960	3840	[0,9]	9	0	2	heavy	0	no	1	109.78	13.699612	4.84309752	0.931038116	0.047415261	0.057589945	3	-0.065916386	0.012333091	2	0.03651025
67314	2011-2012	24.2	8	No	120	2	101	62	0	0	1	0.98	2	40941.45827	3 tests	Four completed recalls	5	5	6	6	Passed	14	Passed	44	no	NA	0	moderate	180	720	[0,9]	9	0	2	former	0	DM	0	102.88	11.6809783	4.42370156	0.898682994	0.071491914	0.128811385	3	-0.107944656	-0.014650205	2	0.117551588
67481	2011-2012	21.8	6	Yes	240	2	93	69	1	3	2	0.66	2	10662.23058	3 tests	Four completed recalls	3	4	7	4	Passed	22	Passed	62	moderate	60	240	moderate	120	480	[0,9]	9	5	0	mild	0	DM	0	99.4	11.74402936	3.9023272	0.835489156	0.026152957	0.092520549	3	-0.087047471	-0.058557894	2	0.183077189
67548	2011-2012	45.4	6	Yes	480	2	97	68	1	1	2	0.84	2	12837.99157	3 tests	Four completed recalls	5	5	8	7	Passed	22	Passed	52	no	NA	0	no	NA	0	[0,9]	9	7	0	mild	1	no	0	102.92	11.74316664	4.80882992	0.917525066	-0.012603387	0.123912059	3	-0.063514018	-0.100005453	2	0.087478194
67560	2011-2012	20.6	6	No	360	2	98	68	0	3	0	0.59	0	14341.99699	3 tests	Four completed recalls	3	6	7	2	Passed	6	Passed	22	no	NA	0	moderate	1440	5760	[0,9]	9	8	1	heavy	1	no	0	74.84	10.34622028	3.49265808	0.798855648	-0.061472592	0.171324968	3	-0.12203872	-0.139450497	2	0.155410391
67577	2011-2012	30.1	7	No	420	1	91	60	1	0	2	4.82	2	118531.5148	3 tests	Four completed recalls	8	9	9	10	Passed	28	Passed	87	no	NA	0	moderate	180	720	[0,9]	9	0	1	moderate	1	IGT	0	74.92	8.97750042	4.06474338	0.866408368	0.01839653	0.116049708	3	-0.182584543	-0.049464653	2	0.065968988
67603	2011-2012	26.6	7	No	240	1	92	62	1	3	1	5	2	17909.08603	3 tests	Four completed recalls	6	8	8	8	Passed	26	Passed	87	vigorous	120	480	no	NA	0	[0,9]	9	2	1	moderate	0	no	0	116.32	14.7785012	4.15353942	0.841467416	-0.030760195	0.125881567	3	-0.071637542	0.012439107	2	0.129771665
67607	2011-2012	22.6	7	No	480	1	97	63	1	3	1	4.96	1	19146.12383	3 tests	Four completed recalls	7	9	9	9	Passed	22	Passed	65	no	NA	0	no	NA	0	[0,9]	9	0	0	never	0	no	0	136.32	14.2389118	4.45200606	0.871518988	-0.036898216	0.184555127	3	-0.114418717	-0.018695703	2	0.13608634
67666	2011-2012	35.4	6	No	360	1	99	64	1	1	2	5	1	11253.74147	3 tests	Four completed recalls	5	7	7	4	Passed	16	Passed	61	no	NA	0	no	NA	0	[0,9]	9	0	0	former	1	DM	0	98.4	11.17580788	4.40392838	0.880756478	0.019812205	0.115739674	3	-0.096986457	-0.044725938	2	0.10675865
67720	2011-2012	28.9	7	No	480	2	102	64	0	1	1	5	2	12375.25002	3 tests	Four completed recalls	5	7	6	6	Passed	12	Passed	41	no	NA	0	both	480	1920	[0,9]	9	2	1	former	1	no	0	125.38	13.7913814	4.65863788	0.897914536	-0.043934959	0.179783983	3	-0.073953162	-0.032996458	2	0.106464132
67732	2011-2012	30.3	9	No	120	2	95	62	0	1	2	0	1	7233.371983	3 tests	Four completed recalls	3	5	6	3	Passed	15	Passed	36	both	1080	4320	both	8400	33600	[0,9]	9	1	0	heavy	0	no	0	61.3	8.71956062	3.26842146	0.80105413	-0.115925726	0.183463274	3	-0.120522804	-0.169812108	2	0.179506404
67773	2011-2012	21.4	6	Yes	540	1	92	60	1	3	1	3.44	2	17909.08603	3 tests	Four completed recalls	4	6	8	7	Passed	10	Passed	56	vigorous	120	480	no	NA	0	[0,9]	9	3	0	moderate	0	no	0	55.34	8.94475066	3.5259184	0.817742422	-0.009793402	0.033546915	3	-0.139924586	-0.23241287	2	0.11308509
67940	2011-2012	26.5	8	No	240	2	94	66	0	0	1	3.06	2	22468.58978	3 tests	Four completed recalls	6	7	7	7	Passed	34	Passed	67	moderate	1680	6720	no	NA	0	[0,9]	9	0	0	mild	1	no	0	59.34	9.30782754	2.79921696	0.685248184	0.040619814	0.09504798	3	-0.13163505	-0.156796897	2	0.225222566
67952	2011-2012	30.1	6	No	120	2	90	65	1	3	0	0.55	0	12994.25217	3 tests	Four completed recalls	3	4	5	4	Passed	16	Passed	22	no	NA	0	moderate	240	960	[0,9]	9	0	1	former	0	IFG	0	73.98	11.17848578	3.51573162	0.826060504	-0.011631635	0.161917681	3	-0.038270759	-0.117828477	2	0.15912816
68038	2011-2012	29.5	5	No	360	1	96	68	0	1	2	5	1	7295.298127	3 tests	Four completed recalls	4	5	6	2	Passed	11	Passed	33	no	NA	0	no	NA	0	[0,9]	9	0	2	moderate	1	no	0	71.24	9.44178052	3.68616788	0.862520818	0.019490318	0.055706932	3	-0.118533367	-0.086347611	2	0.153774648
68110	2011-2012	22.6	7	No	60	1	91	60	0	0	1	4.49	2	120347.6305	3 tests	Four completed recalls	9	8	9	5	Passed	21	Passed	49	moderate	120	480	moderate	1920	7680	[0,9]	9	0	0	mild	0	IGT	0	46.4	6.87076306	2.86133138	0.74414689	-0.05849711	0.173075161	3	-0.149549278	-0.274658154	2	0.23809559
68262	2011-2012	82.1	6	Yes	720	2	99	64	1	1	0	0.72	1	11391.78909	3 tests	Four completed recalls	5	8	8	9	Passed	21	Passed	49	no	NA	0	no	NA	0	[0,9]	9	4	0	mild	1	no	0	101.08	14.59636806	3.6763101	0.801353848	-0.097513962	0.191995082	3	-0.070415722	-0.001628545	2	0.091661015
68446	2011-2012	18.9	8	No	720	2	92	68	1	3	1	2.72	2	12295.35266	3 tests	Four completed recalls	3	5	8	7	Passed	19	Passed	71	no	NA	0	no	NA	0	[0,9]	9	5	1	mild	1	no	0	100.08	12.4809447	3.88274744	0.8175793	-0.036223907	0.197694081	3	-0.11924654	-0.135100419	2	0.18670816
68452	2011-2012	31.9	4	Yes	60	2	90	69	1	3	2	1.47	1	12994.25217	3 tests	Four completed recalls	3	5	6	5	Passed	10	Passed	35	no	NA	0	vigorous	3600	14400	[20,27]	9	22	0	never	0	no	1	81	10.448314	4.119012	0.894644314	-0.008978951	0.113855126	3	-0.081811622	-0.087622453	2	0.079249603
68703	2011-2012	28.2	6	Yes	480	1	103	63	0	2	2	5	2	9415.956027	3 tests	Four completed recalls	4	6	8	8	Passed	20	Passed	55	moderate	20	80	no	NA	0	[0,9]	9	0	2	mild	1	IFG	0	76.1	10.88791074	4.09389416	0.882187214	0.017200394	0.096525179	3	-0.085357335	-0.07238991	2	0.124768069
68708	2011-2012	38.8	5	No	600	2	103	61	1	3	2	0.65	0	7279.121105	3 tests	Four completed recalls	2	7	0	7	Passed	18	Passed	17	no	NA	0	no	NA	0	[20,27]	9	27	0	mild	1	no	1	78.68	10.89577738	4.25327034	0.90034099	0.028495669	0.07168763	3	-0.034175666	-0.107572173	2	0.131351133
68836	2011-2012	34.2	5	No	600	3	90	60	0	1	1	4.2	2	4413.31452	3 tests	Four completed recalls	7	10	10	8	Passed	11	Passed	65	no	NA	0	no	NA	0	[0,9]	9	0	0	mild	0	no	0	102.92	12.12276874	4.44252868	0.884317234	0.052627866	0.112025875	3	-0.108327281	-0.065560193	2	0.088238367
69001	2011-2012	20.7	6	No	180	1	96	68	0	1	1	1.57	1	6274.869975	3 tests	Four completed recalls	3	7	6	5	Passed	14	Passed	39	no	NA	0	no	NA	0	[0,9]	9	0	2	heavy	1	no	0	49.44	8.26572638	3.16579542	0.825519424	0.031373569	0.071765112	3	-0.118367314	-0.138350397	2	0.229046231
69088	2011-2012	38.2	8	No	300	2	93	67	1	3	1	0.99	2	11057.12801	3 tests	Four completed recalls	6	6	6	3	Passed	13	Passed	47	no	NA	0	no	NA	0	[0,9]	9	5	0	never	0	IFG	0	72.84	10.08266524	3.21184832	0.796091448	0.039497239	0.131679621	3	-0.103085681	-0.132398404	2	0.283147315
69439	2011-2012	30.6	8	No	600	2	99	67	0	1	1	3.57	1	8272.775405	3 tests	Four completed recalls	3	2	3	2	Passed	12	Passed	23	no	NA	0	no	NA	0	[10,19]	9	19	2	former	1	no	0	109.22	13.2761368	3.88297736	0.832956364	-0.138363371	0.227966238	3	-0.097936724	-0.034740926	2	0.176092443
69489	2011-2012	30.9	8	No	360	1	93	62	1	3	0	5	2	13394.76756	3 tests	Four completed recalls	6	7	8	7	Passed	20	Passed	59	moderate	180	720	moderate	300	1200	[0,9]	9	0	0	mild	0	DM	0	110.76	11.90948536	4.25427168	0.868288324	-0.048678792	0.136163385	3	-0.049418065	-0.054316286	2	0.134599978
69515	2011-2012	31.3	6	Yes	120	2	99	63	0	1	2	3.55	2	6663.917441	3 tests	Four completed recalls	6	7	9	7	Passed	15	Passed	48	vigorous	240	960	moderate	30	120	[0,9]	9	0	1	former	1	no	0	126.5	12.9439576	4.86478184	0.92155373	0.044925906	0.119888643	3	-0.118856857	-0.010611306	2	0.057943645
69807	2011-2012	43	7	No	480	1	96	61	1	1	0	4.06	2	10533.77938	3 tests	Four completed recalls	6	9	9	7	Passed	14	Passed	60	no	NA	0	no	NA	0	[0,9]	9	6	0	mild	1	DM	0	87.52	11.32986968	3.15784502	0.722149684	-0.103941693	0.169439273	3	-0.096704986	-0.039634808	2	0.123126683
69822	2011-2012	22.3	8	No	240	2	92	64	0	3	1	0.45	0	9111.200197	3 tests	Four completed recalls	3	7	6	4	Passed	15	Passed	38	vigorous	40	160	moderate	60	240	[0,9]	9	0	0	former	1	no	0	68.22	9.66310822	3.6740909	0.831604262	-0.111081093	0.20694169	3	-0.12739265	-0.131868084	2	0.150455801
69913	2011-2012	25.6	6	No	90	3	91	64	1	3	1	1.12	0	16246.22802	3 tests	Four completed recalls	2	3	3	3	Passed	9	Passed	12	no	NA	0	no	NA	0	[0,9]	9	2	0	never	1	no	0	60.52	9.72321364	4.45832794	0.916733226	-0.003331873	0.161904157	3	-0.131610298	-0.176364068	2	0.103297825
69962	2011-2012	32	7	Yes	420	2	102	69	0	2	1	1.09	1	12562.3864	3 tests	Four completed recalls	4	6	3	3	Passed	13	Passed	36	moderate	90	360	no	NA	0	[0,9]	9	9	0	never	1	IGT	0	81.66	10.40483348	4.64705522	0.925045294	0.031883011	0.135205284	3	-0.119363116	-0.170510383	2	0.08654587
70035	2011-2012	23.9	9	Yes	360	1	93	65	1	0	2	5	2	93336.98779	3 tests	Four completed recalls	3	5	6	3	Passed	18	Passed	40	moderate	120	480	no	NA	0	[0,9]	9	7	1	mild	0	no	0	93.04	13.1959108	3.53751492	0.850202458	0.04059483	0.081398473	3	-0.083208231	0.012049689	2	0.215854172
70061	2011-2012	21.6	7	No	300	2	100	65	0	1	0	0.83	1	7433.956549	3 tests	Four completed recalls	5	10	9	5	Passed	11	Passed	37	no	NA	0	no	NA	0	[0,9]	9	3	0	mild	1	DM	0	54.4	8.56176182	3.4502455	0.83286719	-0.127883348	0.227443718	3	-0.105456213	-0.204758549	2	0.086065881
70102	2011-2012	31.9	8	No	240	1	100	68	0	0	2	2.24	2	93174.50633	3 tests	Four completed recalls	6	8	10	9	Passed	18	Passed	60	moderate	300	1200	moderate	300	1200	[0,9]	9	1	1	heavy	1	IFG	1	102.6	12.7621352	4.65166656	0.910368564	0.042629676	0.094221768	3	-0.100160623	0.014139931	2	0.06414784
70142	2011-2012	23.5	6	Yes	240	2	103	69	1	0	2	4.92	2	107522.7394	3 tests	Four completed recalls	4	7	8	8	Passed	21	Passed	82	moderate	840	3360	both	1080	4320	[10,19]	9	11	1	mild	1	no	0	86.32	10.67048314	4.05375396	0.883789078	0.07108838	0.103563214	3	-0.109077013	-0.151985876	2	0.156895309
70198	2011-2012	31.7	8	No	180	1	96	62	1	1	1	5	2	11862.33417	3 tests	Four completed recalls	5	7	8	4	Passed	17	Passed	54	moderate	120	480	no	NA	0	[0,9]	9	1	0	never	1	DM	0	84.6	11.90894204	4.15834544	0.872251434	-0.032313254	0.158014106	3	-0.113651736	-0.088819676	2	0.102015543
70222	2011-2012	26.5	6	Yes	480	1	91	60	0	0	1	5	2	87713.21922	3 tests	Four completed recalls	6	7	8	6	Passed	22	Passed	73	both	540	2160	moderate	20	80	[0,9]	9	0	1	former	0	no	1	91.34	11.9189218	4.0847776	0.889869466	-0.018197507	0.175777505	3	-0.117112169	-0.085447073	2	0.136690787
70363	2011-2012	30.7	8	No	300	3	91	62	1	0	1	5	2	124909.6803	3 tests	Four completed recalls	5	8	9	8	Passed	24	Passed	64	no	NA	0	no	NA	0	[0,9]	9	2	0	moderate	1	no	0	110.88	13.6172402	3.67724302	0.76014135	-0.10820219	0.166450128	3	-0.072910069	-0.061055519	2	0.123817139
70641	2011-2012	22.3	6	Yes	240	2	95	63	0	1	0	0.75	0	7233.371983	3 tests	Four completed recalls	3	5	2	3	Passed	15	Failed	NA	moderate	1500	6000	moderate	960	3840	[0,9]	9	0	0	mild	1	DM	1	33.02	6.82232762	2.11651586	0.616257462	-0.090000961	0.167339794	3	-0.119117884	-0.236814458	2	0.253690091
70739	2011-2012	29.2	5	Yes	480	1	101	63	0	0	1	0.71	1	22854.14056	3 tests	Four completed recalls	3	3	6	5	Passed	23	Passed	45	moderate	90	360	no	NA	0	[0,9]	9	1	1	former	1	DM	1	65.2	10.84126328	3.48590402	0.82468502	0.017207154	0.130430729	3	-0.124384439	-0.139263741	2	0.104057499
70765	2011-2012	28.9	10	No	360	1	95	67	1	0	2	2.04	0	44780.24284	3 tests	Four completed recalls	4	6	8	8	Passed	12	Passed	59	moderate	270	1080	no	NA	0	[0,9]	9	0	1	mild	1	DM	0	75.94	9.8390731	3.9186256	0.847082262	-0.0694285	0.18739139	3	-0.10795895	-0.1045496	2	0.087765545
70794	2011-2012	27.9	8	No	240	2	100	66	1	1	1	0.68	1	10328.1838	3 tests	Four completed recalls	3	5	7	6	Passed	13	Passed	16	no	NA	0	no	NA	0	[0,9]	9	5	0	never	1	DM	0	70.42	10.23167874	3.19129918	0.810540376	-0.013666818	0.139848128	3	-0.086762271	-0.14179425	2	0.211550124
70912	2011-2012	38.1	6	Yes	240	2	93	67	0	3	2	5	2	7407.101145	3 tests	Four completed recalls	6	7	7	5	Passed	16	Passed	55	no	NA	0	no	NA	0	[0,9]	9	4	1	moderate	1	IGT	0	134.66	13.3209266	4.62915726	0.91165913	0.009410786	0.130534313	3	-0.1059849	-0.032772144	2	0.060147883
71021	2011-2012	26.7	7	No	660	2	99	64	0	3	2	1.29	2	6320.246286	3 tests	Four completed recalls	4	8	7	5	Passed	16	Passed	34	moderate	210	840	no	NA	0	[0,9]	9	0	0	never	0	DM	0	98.3	11.82189502	4.24824624	0.888909946	-0.010100381	0.125695241	3	-0.102156291	-0.023257502	2	0.095703759
71076	2011-2012	27.4	8	No	300	1	97	63	1	3	1	3.93	2	16737.04767	3 tests	Four completed recalls	3	9	7	8	Passed	11	Passed	63	moderate	300	1200	moderate	1440	5760	[0,9]	9	0	1	former	0	no	0	81.72	10.12290032	3.44291384	0.816387382	-0.016075198	0.102853544	3	-0.059296968	-0.10011399	2	0.126627512
71105	2011-2012	21.2	6	No	360	2	93	66	1	3	2	2.43	1	9371.55685	3 tests	Four completed recalls	3	5	6	5	Passed	11	Passed	40	no	NA	0	no	NA	0	[10,19]	9	11	0	never	0	no	0	97.7	12.96123732	3.32959572	0.809076186	0.016098873	0.120902779	3	-0.09368631	-0.029285837	2	0.269439263
71120	2011-2012	24.5	5	No	360	1	95	69	0	0	2	0.88	1	28710.82752	3 tests	Four completed recalls	5	6	8	7	Passed	20	Passed	66	no	NA	0	no	NA	0	[0,9]	9	0	0	heavy	0	no	0	81.72	11.32401466	3.73762326	0.860287698	-0.013371626	0.131943405	3	-0.112506116	-0.046254643	2	0.113879902
71224	2011-2012	30	7	No	180	2	91	68	1	0	2	1.26	2	46200.18061	3 tests	Four completed recalls	7	10	10	10	Passed	33	Passed	100	vigorous	240	960	vigorous	8400	33600	[0,9]	9	3	0	mild	0	no	0	107.54	12.8243802	4.84777042	0.936116268	0.041787788	0.107603421	3	-0.101321848	-0.007398689	2	0.084844919
71308	2011-2012	22.9	7	No	120	3	91	69	1	3	1	1.33	0	8821.144988	3 tests	Four completed recalls	7	3	9	7	Passed	15	Passed	42	no	NA	0	moderate	60	240	[0,9]	9	0	0	mild	1	no	0	93.4	13.655552	4.28090864	0.85182956	-0.10050511	0.216497749	3	-0.104261884	-0.067082655	2	0.090389673
71436	2011-2012	27.8	6	Yes	420	1	96	60	1	1	2	4.13	2	11862.33417	3 tests	Four completed recalls	8	9	9	8	Passed	26	Passed	65	moderate	540	2160	no	NA	0	[0,9]	9	0	0	mild	1	no	1	79.98	12.6426846	3.61213196	0.838544528	0.039157242	0.082255286	3	-0.093402477	-0.048935225	2	0.204711078
71633	2011-2012	23.4	5	Yes	120	2	92	64	1	3	1	0.4	0	12356.62484	3 tests	Four completed recalls	0	0	2	0	Passed	8	Failed	NA	no	NA	0	no	NA	0	[0,9]	9	3	0	never	1	DM	0	86.56	11.38044478	4.42044986	0.88765567	-0.064302748	0.121112089	3	-0.060907972	-0.054859077	2	0.092936085
71728	2011-2012	28.9	7	Yes	180	2	102	61	1	3	1	5	2	11762.26595	3 tests	Four completed recalls	4	9	8	7	Passed	16	Passed	46	moderate	225	900	no	NA	0	[0,9]	9	5	0	never	1	DM	0	86.52	11.6538108	3.5806519	0.79514893	-0.128198679	0.192337496	3	-0.101417826	-0.092980502	2	0.203230754
71887	2011-2012	28.9	7	No	180	1	90	68	1	3	1	1.12	0	13462.26855	3 tests	Four completed recalls	5	9	8	7	Passed	16	Passed	64	both	720	2880	no	NA	0	[0,9]	9	0	0	heavy	0	IGT	0	119.96	14.4497502	4.389121	0.8790076	-0.025913557	0.175917171	3	-0.081517327	-0.012040977	2	0.07422143
63205	2011-2012	20.8	8	No	540	1	101	67	0	0	1	1.83	0	28480.82159	3 tests	Four completed recalls	2	6	6	5	Passed	16	Failed	NA	no	NA	0	no	NA	0	[0,9]	9	1	1	former	1	IGT	0	63.1	8.67753224	4.0423989	0.907313254	-0.00866914	-0.039602325	2	-0.001974382	-0.107638019	2	0.211674946
64021	2011-2012	34.2	8	No	480	1	102	62	1	2	1	4.42	2	13648.59188	3 tests	Four completed recalls	7	8	9	8	Passed	25	Passed	70	moderate	180	720	moderate	60	240	[0,9]	9	1	0	former	1	no	0	86.96	10.80623412	4.58759334	0.934490072	0.230113588	-0.200717076	2	-0.007701461	-0.181168412	2	0.07096834
64343	2011-2012	32.4	9	No	480	2	91	63	0	0	1	4.2	0	87190.88897	3 tests	Four completed recalls	5	8	7	7	Passed	28	Passed	46	no	NA	0	no	NA	0	[0,9]	9	0	1	former	1	DM	0	64.84	9.06381824	4.0448045	0.904987112	0.110067467	-0.184103709	2	-0.049638325	-0.177492802	2	0.070482873
65735	2011-2012	30.9	7	No	360	2	93	69	1	3	2	2.69	2	9484.550932	3 tests	Four completed recalls	5	7	8	5	Passed	21	Passed	50	moderate	210	840	no	NA	0	[0,9]	9	1	0	moderate	1	no	0	86.48	10.35361316	4.11464882	0.872598926	0.153055246	-0.211130148	2	-0.014528732	-0.114515855	2	0.119459621
62509	2011-2012	24.1	8	No	480	2	95	60	1	0	1	1.36	2	30623.99342	3 tests	Four completed recalls	4	9	7	8	Passed	25	Passed	37	no	NA	0	moderate	210	840	[0,9]	9	5	0	mild	0	no	0	79.12	11.88803772	3.78995056	0.88542725	0.209144427	-0.006426658	1	-0.103226158	-0.019945255	2	0.223757171
62633	2011-2012	24	7	No	180	2	92	61	1	3	1	5	2	12646.64845	3 tests	Four completed recalls	4	8	7	8	Passed	15	Passed	72	moderate	240	960	no	NA	0	[0,9]	9	0	0	mild	0	no	0	58.8	8.40888034	3.93756544	0.882992112	0.048176634	0.002265895	1	-0.095089691	-0.262741995	2	0.120580997
62634	2011-2012	32.6	8	Yes	300	2	97	68	0	0	1	3.06	1	113009.2519	3 tests	Four completed recalls	4	6	7	4	Passed	18	Passed	52	moderate	180	720	no	NA	0	[0,9]	9	0	1	mild	0	IGT	1	89.12	11.88091686	4.12627766	0.882754412	0.107311798	0.043071054	1	-0.114207261	-0.021499549	2	0.113941303
62761	2011-2012	37.6	7	Yes	180	2	102	68	0	2	1	1.97	1	12562.3864	3 tests	Four completed recalls	6	8	7	8	Passed	19	Passed	45	both	210	840	both	1980	7920	[0,9]	9	1	0	heavy	1	no	0	89.28	12.1586836	4.27168272	0.89862951	0.04404157	0.026984392	1	0.001247654	-0.11010439	2	0.105626803
62979	2011-2012	23.6	7	Yes	180	3	92	68	1	0	1	1.13	2	54427.33675	3 tests	Four completed recalls	7	7	7	8	Passed	26	Passed	56	no	NA	0	both	480	1920	[10,19]	9	12	2	former	1	no	0	50	8.17701636	3.3743839	0.84103463	0.149354224	0.177644843	1	-0.030985751	-0.026769794	2	0.128793007
63013	2011-2012	22.2	5	Yes	240	1	102	65	0	3	1	5	2	11750.83888	3 tests	Four completed recalls	5	6	9	5	Passed	14	Passed	49	vigorous	360	1440	vigorous	120	480	[0,9]	9	3	0	mild	1	DM	1	77.14	9.53584738	4.37801902	0.928600118	0.138322516	0.075086065	1	-0.09739878	-0.114024623	2	0.072352147
63215	2011-2012	59.1	8	Yes	660	1	96	62	1	1	2	5	2	11862.33417	3 tests	Four completed recalls	6	7	7	7	Passed	17	Passed	79	no	NA	0	no	NA	0	[0,9]	9	0	1	mild	1	DM	0	73.44	12.36575286	3.32258852	0.832668794	0.058067578	0.062941631	1	-0.075166102	-0.04165593	2	0.220686993
63484	2011-2012	24.3	5	No	480	1	100	69	0	0	2	2.15	2	96086.20965	3 tests	Four completed recalls	8	10	10	10	Passed	19	Passed	88	both	750	3000	no	NA	0	[0,9]	9	0	1	former	1	no	0	96.72	12.61872046	4.53120132	0.912786676	0.277171885	0.02977417	1	-0.073469223	-0.143155632	2	0.072062108
63887	2011-2012	40.1	6	No	360	1	94	64	1	0	2	3.13	1	107051.9323	3 tests	Four completed recalls	5	6	7	6	Passed	15	Passed	62	no	NA	0	moderate	420	1680	[0,9]	9	8	1	former	1	DM	0	80	11.67116004	4.2068462	0.900627788	0.095287314	0.031565626	1	-0.123325747	-0.107270962	2	0.075435898
63964	2011-2012	44.1	6	Yes	900	2	96	62	0	0	1	5	2	86591.45549	3 tests	Four completed recalls	4	8	7	5	Passed	22	Passed	60	moderate	60	240	moderate	420	1680	[0,9]	9	7	1	former	1	DM	0	81.22	11.119178	4.1958019	0.89785015	0.199805723	0.105764323	1	-0.068690796	-0.088585376	2	0.148526314
64182	2011-2012	22	7	Yes	360	2	100	67	1	0	1	2.04	1	92118.90386	3 tests	Four completed recalls	5	7	9	7	Passed	23	Passed	63	no	NA	0	no	NA	0	[0,9]	9	3	1	former	0	no	0	81.22	11.40512842	4.33756368	0.911307014	0.090488153	0.046363831	1	-0.094154806	-0.064642188	2	0.087728761
64256	2011-2012	34.5	8	No	720	2	97	67	1	1	2	2.31	1	11989.05062	3 tests	Four completed recalls	4	6	8	5	Passed	17	Passed	51	moderate	60	240	moderate	45	180	[0,9]	9	0	0	never	1	DM	0	109.22	12.4434562	4.91470594	0.940094208	0.21255782	0.083162839	1	-0.019340484	-0.015408729	2	0.052117372
64299	2011-2012	22.5	5	No	420	2	98	65	0	0	1	5	2	96503.47706	3 tests	Four completed recalls	4	7	8	6	Passed	26	Passed	47	no	NA	0	no	NA	0	[0,9]	9	0	2	moderate	0	no	0	55	9.43049518	3.37134276	0.851236858	0.356626673	0.066376237	1	-0.165237024	-0.095650423	2	0.122229032
64419	2011-2012	45	8	No	300	3	92	63	1	2	1	1.26	0	17178.78976	3 tests	Four completed recalls	4	7	8	8	Passed	18	Passed	21	no	NA	0	no	NA	0	[0,9]	9	3	1	former	1	DM	1	68.36	9.49610044	4.45686192	0.930095534	0.086181831	0.042171394	1	-0.084424552	-0.150503914	2	0.073554088
64499	2011-2012	28.3	4	No	180	2	102	63	0	2	1	3.24	2	10164.29078	3 tests	Four completed recalls	7	8	7	7	Passed	14	Passed	61	no	NA	0	no	NA	0	[0,9]	9	1	2	heavy	0	DM	0	113.72	13.0001766	4.48203828	0.90364076	0.438668647	0.018924831	1	-0.192291643	0.029142691	2	0.08047789
64501	2011-2012	33.8	10	Yes	720	2	93	66	0	3	1	4.84	2	9213.701881	3 tests	Four completed recalls	3	4	4	0	Passed	11	Passed	29	no	NA	0	no	NA	0	[0,9]	9	7	0	mild	1	DM	1	70.14	8.96092174	4.66403556	0.934865782	0.161348928	0.095156604	1	-0.08075445	-0.282312734	2	0.081318224
64511	2011-2012	33.8	8	No	360	1	91	64	1	0	1	4.15	2	118209.8095	3 tests	Four completed recalls	6	9	7	6	Passed	21	Passed	49	no	NA	0	moderate	60	240	[0,9]	9	0	2	moderate	0	no	0	59.78	8.6229563	3.92783178	0.908498264	0.296976446	0.041746113	1	-0.133246935	-0.210654889	2	0.1157585
64669	2011-2012	23.5	6	No	180	2	95	60	1	0	2	2.95	1	37174.13255	3 tests	Four completed recalls	5	8	9	6	Passed	27	Passed	72	no	NA	0	no	NA	0	[0,9]	9	0	0	never	0	no	0	87.84	11.19484618	4.6295664	0.92990579	0.267003494	0.043207607	1	-0.056294555	-0.054425702	2	0.153447323
64854	2011-2012	29.4	7	No	360	2	90	69	1	3	1	1.73	1	14124.18714	3 tests	Four completed recalls	4	7	7	0	Passed	20	Passed	53	no	NA	0	moderate	120	480	[0,9]	9	0	2	mild	0	DM	0	109.18	13.7282616	4.21711386	0.899015352	0.125500392	0.077985517	1	-0.094337283	-0.006023661	2	0.039752047
64948	2011-2012	35.9	6	No	300	2	95	61	1	1	2	1.92	2	8679.600111	3 tests	Four completed recalls	7	9	8	6	Passed	25	Passed	63	vigorous	480	1920	moderate	240	960	[0,9]	9	4	0	former	1	DM	0	80.38	11.74202872	4.20322746	0.889442162	0.286657047	0.064481364	1	-0.041356626	-0.014601157	2	0.086844984
64971	2011-2012	27.6	7	No	480	1	99	60	0	1	2	3.4	1	6381.990744	3 tests	Four completed recalls	4	5	6	1	Passed	13	Passed	40	no	NA	0	moderate	360	1440	[0,9]	9	0	1	mild	1	no	0	91.88	12.26329726	4.84821382	0.94139432	0.139748499	0.084348062	1	-0.084591531	-0.147620231	2	0.118106611
65112	2011-2012	22.5	8	No	300	1	93	60	1	3	2	4.13	2	13033.91074	3 tests	Four completed recalls	4	9	9	7	Passed	15	Passed	38	no	NA	0	no	NA	0	[0,9]	9	0	0	never	0	no	0	80.12	10.0327901	4.20771446	0.898125818	0.119336552	0.097224392	1	-0.109460164	-0.064173804	2	0.182545843
65337	2011-2012	27.9	6	No	120	1	98	63	0	0	0	1.25	2	28745.66908	3 tests	Four completed recalls	4	6	5	7	Passed	19	Passed	37	no	NA	0	both	1560	6240	[0,9]	9	1	0	mild	1	no	0	68.54	9.73902974	4.01550768	0.901416078	0.422445642	0.016316865	1	-0.137881056	-0.206764851	2	0.072724169
65458	2011-2012	30.2	8	No	360	2	94	63	0	0	1	5	2	153888.6366	3 tests	Four completed recalls	7	9	10	8	Passed	16	Passed	64	no	NA	0	no	NA	0	[0,9]	9	4	0	mild	1	IGT	0	71.2	9.42688668	4.00387048	0.892057758	0.316854052	0.038040722	1	-0.139630574	-0.159068776	2	0.112049216
65460	2011-2012	32	8	No	600	2	100	64	1	3	2	2.11	1	8232.851326	3 tests	Four completed recalls	9	8	10	8	Passed	13	Passed	30	no	NA	0	no	NA	0	[0,9]	9	0	0	heavy	1	DM	0	76.68	9.81679758	4.49775006	0.931033246	0.1031079	0.062902542	1	-0.133926804	-0.143846476	2	0.04356844
65763	2011-2012	26.6	6	No	180	2	95	68	1	1	2	2.69	1	8949.073879	3 tests	Four completed recalls	6	8	9	8	Passed	21	Passed	41	no	NA	0	no	NA	0	[0,9]	9	0	0	never	1	no	0	57.9	8.7591285	4.09166274	0.904575198	0.206246658	0.032078244	1	-0.018826585	-0.271109493	2	0.08111792
65800	2011-2012	31	8	Yes	240	1	92	61	1	0	1	5	2	156457.5428	3 tests	Four completed recalls	8	7	8	7	Passed	20	Passed	85	moderate	120	480	moderate	720	2880	[0,9]	9	3	1	moderate	1	no	1	60.8	8.45263646	3.79485384	0.875881392	0.063483773	0.050970376	1	-0.063811539	-0.15041384	2	0.118543063
65869	2011-2012	40	8	Yes	120	2	100	66	1	1	2	1.16	1	10252.5295	3 tests	Four completed recalls	4	5	7	3	Passed	8	Passed	21	no	NA	0	no	NA	0	[0,9]	9	5	0	former	1	IFG	0	48.58	7.71124556	2.87644058	0.761748912	0.183668632	0.079273226	1	-0.060277937	-0.205830778	2	0.317969558
65923	2011-2012	20.7	6	No	720	2	91	62	0	0	2	5	2	141933.3395	3 tests	Four completed recalls	8	9	9	9	Passed	25	Passed	65	vigorous	360	1440	no	NA	0	[0,9]	9	2	0	mild	0	no	0	88.18	11.22441968	3.9231997	0.882242604	0.076258062	0.087985571	1	-0.073775889	-0.081551839	2	0.149233804
66059	2011-2012	29.2	5	Yes	180	3	91	60	0	3	1	4.47	2	11234.19792	3 tests	Four completed recalls	6	7	8	10	Passed	19	Passed	65	no	NA	0	both	840	3360	[0,9]	9	0	1	mild	0	no	0	109.54	12.9129706	4.64013894	0.929763844	0.172974106	0.017039792	1	-0.08937836	-0.098324267	2	0.07952547
66169	2011-2012	27.7	7	Yes	480	2	94	63	0	0	1	5	2	106646.1042	3 tests	Four completed recalls	3	5	6	4	Passed	21	Passed	68	both	290	1160	no	NA	0	[0,9]	9	3	1	moderate	1	no	0	125.3	14.9236634	4.3927522	0.89592334	0.083286783	0.074383836	1	-0.076976416	-0.081762716	2	0.220424905
66178	2011-2012	38	10	No	720	2	96	62	0	1	1	3.06	1	10827.83319	3 tests	Four completed recalls	4	5	7	5	Passed	26	Passed	37	no	NA	0	moderate	100	400	[0,9]	9	0	0	mild	1	IGT	0	94.6	12.39429462	4.38623234	0.92080091	0.22729301	0.019667341	1	-0.098187663	-0.072260073	2	0.095808807
66238	2011-2012	34.4	7	Yes	240	2	100	61	1	1	2	2.39	1	8538.749518	3 tests	Four completed recalls	4	6	7	5	Passed	14	Passed	44	moderate	270	1080	vigorous	960	3840	[10,19]	9	11	0	mild	1	no	0	127.46	12.8617878	4.91463	0.928158788	0.059735971	0.009361993	1	-0.048361076	-0.082528809	2	0.06734732
66290	2011-2012	23.4	7	No	120	2	102	63	1	0	1	4.08	2	165026.2063	3 tests	Four completed recalls	5	6	7	5	Passed	19	Passed	61	no	NA	0	no	NA	0	[10,19]	9	13	0	mild	0	IGT	0	69.46	9.94273852	3.73363042	0.843406846	0.079522613	0.030806444	1	-0.021701881	-0.10227895	2	0.217497638
66297	2011-2012	26.5	5	No	360	1	99	68	0	1	1	3.03	1	6381.990744	3 tests	Four completed recalls	6	9	9	9	Passed	30	Passed	64	no	NA	0	no	NA	0	[0,9]	9	7	1	former	1	no	0	104.28	12.03163446	3.60372878	0.83341178	0.383995147	-0.062137279	1	-0.112933444	0.010701973	2	0.183011237
66358	2011-2012	29.3	7	No	300	1	102	64	0	0	1	5	2	133509.4437	3 tests	Four completed recalls	5	7	8	8	Passed	13	Passed	50	no	NA	0	no	NA	0	[0,9]	9	0	2	mild	0	no	0	76.1	11.0635486	4.63845356	0.935075778	0.293983421	-0.004892145	1	-0.100396961	-0.080811094	2	0.064881142
66556	2011-2012	31.2	6	No	600	1	91	60	0	0	1	3.51	2	120347.6305	3 tests	Four completed recalls	4	6	7	6	Passed	16	Passed	64	no	NA	0	no	NA	0	[0,9]	9	0	0	moderate	1	no	0	86.72	10.98655544	4.08145514	0.896300084	0.247891396	0.024589908	1	-0.089832135	0.004134143	2	0.103456888
66569	2011-2012	25.3	8	No	120	2	90	62	1	3	2	0.64	1	12994.25217	3 tests	Four completed recalls	8	7	9	6	Passed	11	Passed	35	no	NA	0	moderate	600	2400	[0,9]	9	2	1	never	0	DM	0	63.22	8.68035764	3.88509424	0.885108278	0.122689533	0.044153827	1	-0.17592232	-0.18312559	2	0.131343656
66583	2011-2012	28.4	7	No	120	1	98	64	0	2	1	1.98	2	9576.156071	3 tests	Four completed recalls	7	9	9	7	Passed	22	Passed	77	moderate	210	840	no	NA	0	[0,9]	9	0	1	mild	1	no	0	87.86	12.343325	4.26401144	0.911616778	0.234347769	0.00114861	1	-0.093114522	-0.04008704	2	0.178794922
66631	2011-2012	35.9	8	No	360	1	99	69	1	1	2	1.01	1	10604.37964	3 tests	Four completed recalls	6	6	7	6	Passed	20	Passed	49	moderate	180	720	both	900	3600	[0,9]	9	0	1	former	1	no	0	115.84	14.4618204	4.9073968	0.940666364	0.136898982	0.046249842	1	-0.097890397	-0.01419714	2	0.043718477
66663	2011-2012	23.2	6	Yes	660	2	97	62	0	3	1	5	2	9645.104203	3 tests	Four completed recalls	6	8	9	8	Passed	11	Passed	63	moderate	135	540	no	NA	0	[0,9]	9	0	0	mild	1	no	0	82.26	9.72901246	4.41727362	0.930414188	0.270424575	0.011155683	1	-0.098553379	-0.14951158	2	0.064308779
66715	2011-2012	54.5	5	No	420	2	101	64	0	1	1	4.08	1	9609.942052	3 tests	Four completed recalls	7	7	7	8	Passed	17	Passed	38	no	NA	0	no	NA	0	[0,9]	9	3	1	former	1	DM	0	113.58	13.0239184	4.8750654	0.93970449	0.17393165	0.045864144	1	-0.092175868	-0.128946256	2	0.106207243
66876	2011-2012	26.5	6	Yes	300	2	91	62	1	0	1	5	2	139412.0761	3 tests	Four completed recalls	7	9	9	9	Passed	18	Passed	80	moderate	300	1200	no	NA	0	[0,9]	9	2	0	mild	1	no	0	98.54	12.3109056	4.4142444	0.912916346	0.081145517	0.013960385	1	-0.090713051	-0.059436648	2	0.17960222
66896	2011-2012	27.5	8	No	120	2	101	64	0	1	1	0.78	1	9234.294003	3 tests	Four completed recalls	5	5	5	5	Passed	15	Passed	29	no	NA	0	no	NA	0	[0,9]	9	0	0	heavy	1	no	0	53.12	7.54074106	3.90226586	0.902566174	0.227344341	0.05352255	1	-0.139212233	-0.201759062	2	0.092656433
67053	2011-2012	22.9	8	No	600	2	93	67	0	3	2	1.74	0	8145.424458	3 tests	Four completed recalls	5	5	7	4	Passed	20	Passed	14	moderate	60	240	no	NA	0	[0,9]	9	2	2	never	1	no	0	106.7	13.152604	4.26379938	0.893880784	0.07268704	0.02307952	1	-0.098094502	-0.021530664	2	0.032811814
67407	2011-2012	23.3	6	No	180	1	97	64	0	0	1	5	1	166235.0272	3 tests	Four completed recalls	5	7	8	6	Passed	21	Passed	42	both	1080	4320	no	NA	0	[0,9]	9	0	1	former	0	no	0	104.76	12.355043	4.45693696	0.915703092	0.167143194	0.055937118	1	-0.089510789	-0.057878432	2	0.074226822
67483	2011-2012	25.9	9	No	480	1	92	64	1	3	2	0.66	0	10355.22607	3 tests	Four completed recalls	2	4	6	3	Passed	9	Passed	32	moderate	120	480	no	NA	0	[0,9]	9	0	0	former	1	IFG	0	38.24	6.73563426	3.25383548	0.847354554	0.11855123	0.086731447	1	-0.1865941	-0.264974445	2	0.184248636
67698	2011-2012	20.3	7	Yes	180	1	98	63	1	0	1	3.97	2	129559.2554	3 tests	Four completed recalls	7	8	10	9	Passed	21	Passed	68	both	330	1320	both	1800	7200	[0,9]	9	1	2	mild	0	no	0	86.16	11.39141686	4.15694418	0.896558948	0.315200326	-0.003651156	1	-0.087534378	-0.011786797	2	0.178389636
67813	2011-2012	37.7	4	Yes	480	2	99	67	0	1	1	5	2	8628.633702	3 tests	Four completed recalls	1	5	4	0	Passed	21	Passed	37	no	NA	0	moderate	360	1440	[0,9]	9	0	2	former	1	DM	0	46.96	6.18626126	3.50760486	0.855346516	0.30314924	-0.076729559	1	-0.191742081	-0.124697911	2	0.202846743
67861	2011-2012	33.2	6	No	240	2	96	60	0	0	0	5	2	86591.45549	3 tests	Four completed recalls	9	9	10	10	Passed	26	Passed	92	no	NA	0	no	NA	0	[0,9]	9	0	1	former	0	no	0	66.14	9.15409358	3.88233236	0.889794576	0.282840511	-0.065118007	1	-0.106328032	-0.151000908	2	0.102897609
67978	2011-2012	24.6	6	Yes	360	1	101	60	1	0	2	0.13	2	50236.06131	3 tests	Four completed recalls	5	5	7	5	Passed	17	Passed	61	no	NA	0	no	NA	0	[0,9]	9	6	2	mild	0	DM	0	73.66	9.7861343	3.6487118	0.890158172	0.231831311	0.026881343	1	-0.143031407	-0.117011238	2	0.171480117
67986	2011-2012	24.1	7	No	600	1	96	63	1	1	2	3.97	2	8787.544319	3 tests	Four completed recalls	6	8	8	7	Passed	14	Passed	54	moderate	480	1920	moderate	120	480	[0,9]	9	2	0	mild	0	no	0	67.96	9.94875946	3.5423734	0.853941278	0.091757964	0.015101455	1	0.027183103	-0.078394067	2	0.265737495
68010	2011-2012	35.9	8	No	480	2	97	63	0	1	2	1.29	1	11218.73045	3 tests	Four completed recalls	3	6	7	3	Passed	8	Passed	22	no	NA	0	no	NA	0	[0,9]	9	2	0	heavy	1	DM	0	89.52	11.25511784	3.89036288	0.88938671	0.076419739	0.09367283	1	-0.096500151	-0.060615476	2	0.131966753
68013	2011-2012	28.2	6	No	720	2	91	60	1	3	0	4.3	2	14924.32642	3 tests	Four completed recalls	5	9	8	9	Passed	20	Passed	67	no	NA	0	no	NA	0	[0,9]	9	7	1	mild	1	no	0	84.24	11.9609026	3.98217234	0.850229632	0.131966871	0.19038713	1	-0.099680212	-0.032811156	2	0.181686875
68029	2011-2012	22.7	5	No	180	1	100	60	0	1	0	0.9	1	8285.757609	3 tests	Four completed recalls	4	7	9	5	Passed	17	Passed	38	both	330	1320	both	3900	15600	[0,9]	9	4	2	heavy	1	no	1	46.48	7.57721042	3.46715372	0.853036118	0.074697122	-0.045172734	1	-0.084740404	-0.225215128	2	0.146936694
68177	2011-2012	26.8	9	No	720	1	100	62	0	0	1	1.19	2	32780.68252	3 tests	Four completed recalls	3	5	7	6	Passed	29	Passed	67	no	NA	0	no	NA	0	[0,9]	9	7	2	heavy	1	DM	1	95.26	12.2757632	4.516264	0.910201746	0.14124576	0.000660065	1	-0.084043722	-0.091884972	2	0.115186147
68234	2011-2012	24.6	6	Yes	120	1	100	68	0	2	0	2.02	2	13050.87808	3 tests	Four completed recalls	4	8	9	5	Passed	25	Passed	38	no	NA	0	no	NA	0	[0,9]	9	0	1	mild	1	no	0	87	11.05811154	4.14079364	0.892181604	0.059870402	0.076904003	1	-0.061693209	-0.011441665	2	0.118784183
68237	2011-2012	29.6	8	No	600	1	94	63	0	0	1	2.41	2	122283.7081	3 tests	Four completed recalls	5	8	8	6	Passed	20	Passed	65	no	NA	0	no	NA	0	[0,9]	9	0	1	mild	0	no	0	67.28	10.13557008	3.96862174	0.902623968	0.131140589	0.072412746	1	-0.122587581	-0.073136865	2	0.080823732
68364	2011-2012	25.8	8	No	180	2	90	63	0	1	1	1.12	0	7713.03043	3 tests	Four completed recalls	4	5	5	0	Passed	13	Passed	20	no	NA	0	vigorous	1920	7680	[0,9]	9	0	0	heavy	0	no	0	104.36	12.6794598	4.55756216	0.918867464	0.252035203	0.056373305	1	-0.115268204	-0.033198213	2	0.079491194
68464	2011-2012	29.5	4	No	240	1	101	61	1	0	1	1.24	2	41959.54633	3 tests	Four completed recalls	5	7	6	5	Passed	19	Passed	59	no	NA	0	both	2520	10080	[10,19]	9	16	1	former	0	DM	1	47.3	8.77770946	2.79883856	0.748638894	0.076633529	0.086771239	1	-0.159212649	-0.173515733	2	0.203301089
68513	2011-2012	24.7	8	No	120	1	95	69	1	0	1	2.04	2	54186.58479	3 tests	Four completed recalls	6	10	9	8	Passed	26	Passed	56	moderate	45	180	no	NA	0	[0,9]	9	0	1	mild	0	no	0	75.7	10.40310482	4.1521726	0.92113678	0.231020653	-0.056435961	1	-0.096325897	-0.13022803	2	0.067499646
68613	2011-2012	27.7	7	No	240	2	101	61	1	0	2	4.41	2	168741.5763	3 tests	Four completed recalls	5	6	7	7	Passed	16	Passed	85	no	NA	0	both	780	3120	[0,9]	9	0	0	never	0	no	0	31.48	4.17991632	3.0211136	0.831789956	0.322539446	-0.151471649	1	-0.166571302	-0.228911957	2	0.200522137
68632	2011-2012	33.6	8	No	600	2	94	65	1	0	1	5	2	139412.0761	3 tests	Four completed recalls	6	9	7	6	Passed	22	Passed	67	moderate	120	480	no	NA	0	[0,9]	9	0	0	mild	0	no	0	86.26	11.9452108	4.17518806	0.909205394	0.200271679	0.047476365	1	-0.122761569	-0.111544744	2	0.175299591
68661	2011-2012	32.6	5	No	360	2	99	64	1	1	1	5	2	11482.21496	3 tests	Four completed recalls	6	6	9	7	Passed	21	Passed	76	no	NA	0	no	NA	0	[0,9]	9	1	0	mild	1	no	1	74.16	9.19174438	3.75918956	0.88921876	0.23656173	-0.097923434	1	-0.065450211	-0.142614206	2	0.094221911
68823	2011-2012	41.5	7	Yes	480	2	95	64	0	1	1	2.31	1	8206.595267	3 tests	Four completed recalls	4	7	8	6	Passed	17	Passed	36	no	NA	0	no	NA	0	[0,9]	9	6	0	heavy	1	DM	0	97.54	12.6773898	4.29106492	0.848767132	0.226416931	0.011271516	1	-0.084971415	-0.054594219	2	0.239093888
68966	2011-2012	29.5	6	No	180	2	97	63	1	1	0	0	2	11982.12546	3 tests	Four completed recalls	5	8	9	8	Passed	30	Passed	63	no	NA	0	no	NA	0	[0,9]	9	1	1	never	1	DM	0	80.16	9.21051204	4.24479978	0.89142317	0.107794662	0.014052319	1	-0.113238357	-0.180918558	2	0.066539158
69390	2011-2012	30.6	7	No	600	2	95	62	0	0	1	3.97	1	101155.4231	3 tests	Four completed recalls	8	9	10	9	Passed	17	Passed	53	no	NA	0	both	110	440	[0,9]	9	0	2	mild	0	no	0	87.46	10.7293473	4.0545736	0.887251018	0.285066733	-0.038745863	1	-0.101310792	-0.169124291	2	0.136057806
69474	2011-2012	22.4	7	No	300	2	93	66	1	3	0	1.74	1	12052.95631	3 tests	Four completed recalls	6	7	9	7	Passed	17	Passed	28	moderate	90	360	no	NA	0	[0,9]	9	6	0	moderate	1	no	0	56.14	8.6684589	3.50228424	0.841117632	0.112787647	0.160754197	1	-0.133197684	-0.228186378	2	0.141711292
69486	2011-2012	42.6	5	Yes	660	1	103	67	1	1	2	4.66	2	12242.90398	3 tests	Four completed recalls	1	5	6	7	Passed	14	Passed	39	moderate	45	180	no	NA	0	[10,19]	9	15	1	mild	0	DM	0	81.16	9.98503334	4.4156326	0.925577834	0.175269778	-0.025610788	1	-0.095908751	-0.094375265	2	0.081775279
69505	2011-2012	34.1	5	No	120	2	101	60	0	0	1	1.47	0	28144.17465	3 tests	Four completed recalls	7	7	9	8	Passed	11	Passed	30	no	NA	0	no	NA	0	[10,19]	9	16	2	former	0	no	0	51.46	8.24037192	2.98004202	0.791309404	0.318372325	-0.041542319	1	-0.10711266	-0.074843859	2	0.289835548
69674	2011-2012	26.7	8	No	300	1	99	60	0	1	1	1.76	1	7645.782314	3 tests	Four completed recalls	6	7	8	3	Passed	21	Passed	32	no	NA	0	vigorous	4800	19200	[0,9]	9	0	1	former	0	no	0	75.06	10.77780376	3.75658548	0.817490286	0.206746659	0.01580713	1	-0.075597937	-0.107825505	2	0.227552008
69716	2011-2012	26	6	Yes	180	1	101	63	1	0	1	2.6	2	128757.2403	3 tests	Four completed recalls	6	9	9	9	Passed	21	Passed	69	moderate	120	480	no	NA	0	[0,9]	9	3	0	never	0	no	0	60	8.84340082	3.19636932	0.716369184	0.297409448	-0.034722801	1	-0.113475378	-0.190230903	2	0.189226894
69892	2011-2012	25.8	6	No	300	2	95	63	1	1	2	1.34	1	9178.537312	3 tests	Four completed recalls	6	7	9	7	Passed	11	Passed	33	no	NA	0	no	NA	0	[0,9]	9	0	1	former	1	DM	0	85.58	11.05908152	3.88248298	0.861206276	0.092213298	0.054754253	1	-0.06413977	-0.118969973	2	0.141295159
69928	2011-2012	44	6	Yes	60	2	95	63	1	1	2	0.36	0	9015.10987	3 tests	Four completed recalls	4	5	6	5	Passed	15	Passed	38	no	NA	0	no	NA	0	[0,9]	9	5	1	mild	1	DM	1	31.88	5.91568446	3.3211691	0.87023663	0.175110085	-0.005121347	1	-0.118332983	-0.264807629	2	0.152127922
70248	2011-2012	24.3	6	Yes	480	2	93	67	1	3	1	0.66	0	7875.678599	3 tests	Four completed recalls	5	8	9	7	Passed	19	Passed	25	moderate	120	480	no	NA	0	[10,19]	9	18	0	never	0	DM	0	97.1	12.04877192	3.97897194	0.881554484	0.107250121	0.087559755	1	-0.098002667	-0.02203949	2	0.156130266
70321	2011-2012	26.6	7	Yes	120	2	90	63	0	3	2	1.84	2	9431.98541	3 tests	Four completed recalls	4	6	8	6	Passed	15	Passed	30	moderate	140	560	no	NA	0	[0,9]	9	3	0	mild	1	DM	1	119.66	12.832324	4.49105816	0.917625382	0.146663588	0.031072317	1	-0.102529762	0.010200436	2	0.125315003
70405	2011-2012	32.7	8	No	240	1	91	61	1	0	1	5	2	118209.8095	3 tests	Four completed recalls	8	9	9	10	Passed	19	Passed	68	no	NA	0	moderate	30	120	[0,9]	9	0	0	never	0	no	0	94.92	11.44237798	4.11129918	0.872527938	0.150682057	0.046774767	1	-0.093877823	-0.114538391	2	0.152245922
70455	2011-2012	19.9	10	No	120	2	90	69	0	1	0	0.84	1	5855.572964	3 tests	Four completed recalls	1	4	4	2	Passed	9	Passed	33	moderate	1680	6720	no	NA	0	[0,9]	9	0	2	never	1	no	0	22.82	4.2343912	3.26499426	0.859109512	0.295180895	-0.119452107	1	-0.079554401	-0.240787406	2	0.176665814
70480	2011-2012	19	7	No	240	2	91	60	1	0	1	5	2	141624.9662	3 tests	Four completed recalls	5	9	10	9	Passed	26	Passed	76	both	260	1040	no	NA	0	[0,9]	9	1	0	mild	0	no	0	93.1	12.0157534	4.6519249	0.93165009	0.106346297	0.059698021	1	-0.103094161	-0.035704529	2	0.111083183
70525	2011-2012	27.9	5	No	120	2	96	63	0	1	2	0.71	1	7700.344649	3 tests	Four completed recalls	6	8	9	9	Passed	12	Passed	51	no	NA	0	no	NA	0	[0,9]	9	0	1	former	1	DM	0	144.02	16.0026622	4.80094034	0.928573242	0.157995741	0.040880789	1	-0.090555882	0.01327547	2	0.074485905
70575	2011-2012	24.9	6	No	600	1	97	69	1	0	2	4.92	2	155051.1401	3 tests	Four completed recalls	6	9	8	9	Passed	19	Passed	84	no	NA	0	no	NA	0	[0,9]	9	1	0	mild	0	no	0	91.32	11.40229536	4.50098462	0.924277322	0.145639454	0.054427852	1	-0.091377361	-0.102268037	2	0.065789051
70675	2011-2012	29.5	6	Yes	360	1	92	65	0	3	1	5	2	13271.13363	3 tests	Four completed recalls	1	5	4	4	Passed	10	Passed	63	both	500	2000	moderate	240	960	[0,9]	9	5	1	mild	0	no	0	70.88	9.43125274	4.41319218	0.919607856	0.186233553	0.013075043	1	-0.114745968	-0.18356074	2	0.072355387
70793	2011-2012	36	6	Yes	360	1	99	66	0	0	1	4.35	1	101524.7471	3 tests	Four completed recalls	7	7	9	7	Passed	14	Passed	38	no	NA	0	no	NA	0	[0,9]	9	6	1	mild	1	no	0	49.28	9.16092386	3.51527166	0.848810318	0.286149034	-0.115746495	1	-0.081038454	-0.178750591	2	0.217408511
70835	2011-2012	28.1	6	Yes	480	2	95	62	0	0	2	0.81	2	20630.95379	3 tests	Four completed recalls	7	10	10	10	Passed	22	Passed	62	no	NA	0	no	NA	0	[0,9]	9	3	2	former	0	DM	0	125.18	14.4094822	4.95502364	0.934108968	0.188089801	0.01176317	1	-0.079391888	-0.005593195	2	0.12907468
70949	2011-2012	23.8	8	Yes	180	1	102	68	1	0	1	5	2	131137.82	3 tests	Four completed recalls	7	9	8	9	Passed	22	Passed	59	both	180	720	moderate	120	480	[0,9]	9	4	1	former	0	no	0	78.6	9.94205826	3.78332004	0.888188186	0.159674377	0.002454214	1	-0.101281957	-0.096945657	2	0.218502515
70997	2011-2012	30.4	8	Yes	120	2	98	62	1	3	2	0.83	1	10279.37369	3 tests	Four completed recalls	7	9	9	9	Passed	16	Passed	65	no	NA	0	no	NA	0	[0,9]	9	9	0	heavy	1	no	0	84.26	9.9655357	4.27581682	0.885945646	0.131878384	0.037104665	1	-0.111504916	-0.146824567	2	0.085802794
71025	2011-2012	32.1	6	No	360	2	90	61	0	1	0	0.28	1	9722.610426	3 tests	Four completed recalls	2	5	7	6	Passed	13	Passed	37	moderate	360	1440	no	NA	0	[10,19]	9	10	2	heavy	1	DM	0	133.38	12.7017588	4.92390384	0.91466177	0.073963409	0.089197577	1	-0.108040709	-0.077950537	2	0.059206857
71040	2011-2012	29.9	8	Yes	180	1	101	63	0	0	1	1.22	1	36735.57124	3 tests	Four completed recalls	3	5	8	6	Passed	16	Passed	50	moderate	240	960	vigorous	1680	6720	[0,9]	9	3	1	heavy	1	no	0	87.96	9.99110238	4.41366568	0.914790898	0.135467857	-0.049769381	1	-0.027652197	-0.185501199	2	0.036894518
71053	2011-2012	35.8	7	No	660	1	96	61	1	1	2	5	2	10112.42821	3 tests	Four completed recalls	6	8	10	10	Passed	31	Passed	78	moderate	225	900	moderate	200	800	[0,9]	9	3	2	mild	1	no	0	84.32	13.24275252	4.27767342	0.92147071	0.207137107	-0.008500827	1	-0.09595947	-0.057713251	2	0.150510414
71069	2011-2012	29.9	7	No	120	1	98	62	1	0	1	1.75	1	132572.2613	3 tests	Four completed recalls	6	8	7	5	Passed	20	Passed	44	moderate	600	2400	moderate	135	540	[0,9]	9	0	1	moderate	1	no	0	53.16	8.31626124	3.73545956	0.857042332	0.081690849	0.073675767	1	-0.10239568	-0.233164089	2	0.133890002
71083	2011-2012	22.7	4	Yes	420	2	100	62	1	1	1	5	1	9921.129492	3 tests	Four completed recalls	5	9	9	7	Passed	17	Passed	65	no	NA	0	both	1680	6720	[0,9]	9	7	0	mild	1	no	0	89.8	11.58598006	4.48182196	0.924267726	0.316935947	-0.093148804	1	-0.080209852	-0.03047202	2	0.108189434
71169	2011-2012	27.3	5	Yes	180	1	91	62	0	0	1	3.78	2	120347.6305	3 tests	Four completed recalls	7	9	10	7	Passed	25	Passed	79	both	780	3120	vigorous	240	960	[0,9]	9	3	0	mild	0	no	0	83.62	10.638267	4.07864466	0.892834034	0.118173731	0.026602468	1	-0.086922553	-0.158888612	2	0.224554512
71244	2011-2012	25.5	8	No	240	1	90	64	1	0	2	5	2	122585.5858	3 tests	Four completed recalls	4	8	9	7	Passed	22	Passed	51	moderate	540	2160	moderate	180	720	[0,9]	9	0	0	mild	0	no	1	67.76	9.25620022	4.16759964	0.909048666	0.166266595	0.041330065	1	-0.119729099	-0.193930586	2	0.056369916
71356	2011-2012	22.6	8	No	300	1	101	63	0	0	1	2.6	2	131085.8113	3 tests	Four completed recalls	5	5	9	5	Passed	20	Passed	40	moderate	960	3840	moderate	1200	4800	[0,9]	9	0	2	heavy	1	no	0	109.38	12.5626026	4.50043608	0.91618911	0.263550775	-0.053642042	1	-0.094862116	-0.065483128	2	0.049934988
71405	2011-2012	22.7	10	No	540	2	95	63	0	1	2	1.77	1	7233.371983	3 tests	Four completed recalls	2	5	6	4	Passed	8	Passed	10	no	NA	0	no	NA	0	[0,9]	9	0	2	heavy	1	no	1	63.04	9.48885342	3.40773014	0.84499036	0.192167136	-0.011230815	1	-0.08967996	-0.078397809	2	0.200104159
71552	2011-2012	22.8	7	No	180	2	90	65	0	3	1	1.02	1	9380.869295	3 tests	Four completed recalls	3	4	8	5	Passed	13	Passed	37	no	NA	0	no	NA	0	[0,9]	9	2	1	heavy	1	no	0	44.58	5.52247934	3.10217772	0.821987508	0.296920416	-0.131602625	1	-0.044562342	-0.238720154	2	0.237417423
71575	2011-2012	31.4	8	No	180	2	102	66	1	1	2	0.76	1	17817.12784	3 tests	Four completed recalls	8	8	9	7	Passed	11	Passed	40	no	NA	0	moderate	360	1440	[0,9]	9	0	2	former	1	no	0	114.96	11.80646606	4.84856358	0.933494522	0.304848501	-0.112246976	1	-0.084454489	-0.095147659	2	0.134695907
71650	2011-2012	31.3	6	No	360	2	101	60	0	1	1	1.3	1	7196.312698	3 tests	Four completed recalls	7	9	10	8	Passed	20	Passed	38	no	NA	0	vigorous	1200	4800	[0,9]	9	0	2	former	1	DM	0	83.46	11.31726736	4.41015488	0.927703952	0.277615524	-0.103786302	1	-0.062544017	-0.029360274	2	0.155857426
71671	2011-2012	22.6	7	Yes	360	3	91	65	0	0	1	2.89	2	127168.6683	3 tests	Four completed recalls	5	8	8	5	Passed	21	Passed	54	no	NA	0	moderate	240	960	[0,9]	9	0	1	former	1	DM	1	66.7	9.75348734	3.86337596	0.881060736	0.236266599	-0.051976377	1	-0.074036686	-0.178779049	2	0.120662966
71682	2011-2012	32.1	7	Yes	120	2	100	69	0	1	1	1.56	1	7379.502561	3 tests	Four completed recalls	4	8	6	4	Passed	12	Passed	30	moderate	40	160	moderate	360	1440	[0,9]	9	5	1	former	1	DM	0	48.62	9.66992114	3.41294294	0.85716025	0.101399835	0.074754852	1	-0.0795821	-0.201135673	2	0.158140128
71710	2011-2012	23.5	7	No	240	1	96	68	0	1	1	5	1	8557.713588	3 tests	Four completed recalls	6	8	7	6	Passed	12	Passed	39	no	NA	0	moderate	120	480	[0,9]	9	0	1	heavy	1	IGT	0	87.9	11.1243555	4.28581188	0.90795942	0.134280399	0.050023094	1	-0.116506663	-0.12786458	2	0.069440767
71770	2011-2012	33.8	4	Yes	480	2	99	64	1	1	2	0.75	2	11164.46909	3 tests	Four completed recalls	3	4	5	4	Passed	16	Passed	36	no	NA	0	no	NA	0	[10,19]	9	19	0	former	0	no	1	86.98	10.54180282	3.658608	0.8592333	0.188962026	-0.008441331	1	-0.095780666	-0.117191252	2	0.139668317
71775	2011-2012	40.7	6	No	480	1	101	62	0	0	1	1.52	1	29365.05983	3 tests	Four completed recalls	4	7	6	5	Passed	25	Passed	39	no	NA	0	both	540	2160	[0,9]	9	6	1	heavy	1	DM	1	38.32	6.0802536	2.83050704	0.813956214	0.25305754	-0.142243779	1	-0.061048627	-0.253581667	2	0.308995948
71798	2011-2012	27.5	8	No	180	1	96	61	0	1	1	5	1	8557.713588	3 tests	Four completed recalls	2	5	7	5	Passed	4	Passed	11	no	NA	0	moderate	1200	4800	[0,9]	9	9	1	former	1	no	0	59.22	10.76385378	3.36378534	0.840111142	0.279407349	-0.110351274	1	-0.059129133	-0.20099872	2	0.231244812
71861	2011-2012	51.8	4	Yes	540	1	90	68	1	1	0	1.07	1	15907.96419	3 tests	Four completed recalls	9	9	9	8	Passed	11	Passed	36	no	NA	0	no	NA	0	[10,19]	9	12	1	former	1	DM	1	107.36	12.436093	4.13090142	0.889778414	0.267880661	-0.060900701	1	-0.105627681	-0.056940751	2	0.085044052
71869	2011-2012	37.8	8	No	600	1	95	69	0	0	1	2.7	2	128905.525	3 tests	Four completed recalls	3	5	5	3	Passed	21	Passed	50	no	NA	0	no	NA	0	[0,9]	9	3	2	former	0	IGT	1	82.66	11.1271574	3.54614842	0.850538892	0.120679443	0.026875314	1	-0.052617189	-0.071839532	2	0.19829061
71882	2011-2012	27.3	8	No	240	2	95	60	1	1	1	0.75	1	13379.95758	3 tests	Four completed recalls	4	8	9	8	Passed	13	Passed	18	no	NA	0	no	NA	0	[0,9]	9	9	0	former	0	no	0	80.44	10.6272841	4.63463822	0.932481346	0.210666283	-0.017119778	1	-0.101920989	-0.164036749	2	0.051612995
71908	2011-2012	35.1	6	No	360	2	98	66	1	0	2	4.55	2	94789.2168	3 tests	Four completed recalls	6	7	8	8	Passed	28	Passed	62	no	NA	0	moderate	1260	5040	[0,9]	9	0	0	mild	1	no	0	99.5	11.1785342	4.36460888	0.913484008	0.152708864	0.053713117	1	-0.112760729	-0.115067839	2	0.068136679
65334	2011-2012	34.4	9	Yes	120	2	91	60	1	3	2	0.75	1	18290.18602	3 tests	Four completed recalls	4	5	6	3	Passed	10	Passed	23	no	NA	0	no	NA	0	[10,19]	9	13	0	never	1	DM	1	126.4	13.9371068	4.40711668	0.891787616	0.008465493	0.074105206	3	0.100729721	-0.026531097	3	0.18886662
63689	2011-2012	26.4	7	Yes	360	2	98	66	1	0	1	5	1	97732.11821	3 tests	Four completed recalls	8	9	9	6	Passed	27	Passed	74	no	NA	0	both	780	3120	[0,9]	9	2	1	moderate	1	no	0	87.56	10.2251559	4.26065386	0.911699558	0.008251634	-0.025607318	2	0.037462515	-0.067554198	3	0.068976172
62887	2011-2012	28.8	5	No	960	2	101	62	1	1	2	0.2	1	11982.12546	3 tests	Four completed recalls	8	6	9	7	Passed	15	Passed	48	no	NA	0	moderate	720	2880	[10,19]	9	11	2	heavy	1	no	0	96.76	12.0645514	4.59319492	0.885353384	0.286768491	0.02010978	1	0.077069016	-0.149302789	3	0.088459086
68296	2011-2012	36.4	6	Yes	720	2	98	69	1	0	1	0.68	1	48577.34305	3 tests	Four completed recalls	2	3	4	3	Passed	6	Passed	23	no	NA	0	no	NA	0	[20,27]	9	20	0	never	1	DM	1	175.94	17.5385266	4.73732666	0.887415702	-0.057621858	-0.030298254	4	0.031724122	0.112137213	4	0.082278431
62209	2011-2012	26	6	No	120	2	96	62	1	2	2	1.11	0	14578.16607	3 tests	Four completed recalls	3	3	5	3	Passed	15	Failed	NA	no	NA	0	no	NA	0	[0,9]	9	3	0	former	0	DM	0	150.52	16.3161284	5.15508644	0.93711418	-0.057275023	0.095914442	3	0.073639921	0.17853727	4	0.039413886
62644	2011-2012	42	6	Yes	360	1	95	61	0	1	2	1.79	2	11893.85265	3 tests	Four completed recalls	4	6	9	8	Passed	22	Passed	37	no	NA	0	vigorous	720	2880	[0,9]	9	8	1	former	1	DM	1	89.6	11.46934368	4.17628746	0.860183772	-0.014221166	0.069640542	3	-0.091026578	0.069178293	4	0.085772627
62985	2011-2012	27.1	6	No	960	1	102	68	0	3	1	2.72	2	11750.83888	3 tests	Four completed recalls	6	10	9	8	Passed	21	Passed	59	no	NA	0	both	2160	8640	[0,9]	9	0	1	mild	1	DM	0	93.18	11.6741888	4.42713134	0.90100761	-0.020540183	0.054189731	3	-0.079296934	0.026961906	4	0.109403307
63152	2011-2012	22	9	No	300	2	96	62	1	3	0	0	2	15812.99191	3 tests	Four completed recalls	7	9	10	9	Passed	17	Passed	79	no	NA	0	no	NA	0	[0,9]	9	1	0	former	0	no	0	72.94	10.16981352	4.10637054	0.888760998	0.018279775	0.111394206	3	-0.038542804	0.043496189	4	0.040634918
63493	2011-2012	24.3	7	No	720	1	90	65	1	3	1	0.33	1	15167.03583	3 tests	Four completed recalls	7	8	9	9	Passed	17	Passed	37	no	NA	0	no	NA	0	[0,9]	9	2	0	never	0	no	0	162.06	16.761441	5.11569008	0.93297687	-0.060361062	0.145651362	3	-0.061673798	0.054924967	4	0.066263994
63506	2011-2012	22.8	6	Yes	120	2	90	60	1	3	2	1.19	0	10308.45195	3 tests	Four completed recalls	6	8	10	7	Passed	14	Passed	33	no	NA	0	no	NA	0	[10,19]	9	11	0	heavy	0	no	0	166.64	17.3879136	4.7450739	0.879439704	-0.143689135	0.148054857	3	-0.067493327	0.110727255	4	0.044505482
63772	2011-2012	29	7	No	240	1	95	65	0	0	1	5	2	135447.112	3 tests	Four completed recalls	6	7	7	7	Passed	22	Passed	60	no	NA	0	both	90	360	[0,9]	9	0	1	mild	0	no	1	130.1	14.6804144	3.64433018	0.806517732	-0.205285191	0.254371818	3	-0.03964647	0.154457654	4	0.086750146
64071	2011-2012	27.1	8	No	300	2	101	67	0	1	2	0.89	0	11161.25268	3 tests	Four completed recalls	2	4	5	2	Passed	9	Passed	21	no	NA	0	no	NA	0	[0,9]	9	0	0	former	1	DM	1	111.78	13.0269046	4.54463604	0.89654529	-0.091260033	0.169080546	3	-0.001638323	0.056713214	4	0.051186597
64127	2011-2012	30.1	7	No	300	2	102	69	1	3	1	1.68	2	19350.63704	3 tests	Four completed recalls	4	8	10	9	Passed	15	Passed	49	moderate	60	240	no	NA	0	[0,9]	9	0	0	never	1	DM	0	140.76	13.7302714	5.01203646	0.942590096	-0.041681945	0.170368634	3	-0.058155567	0.066110839	4	0.085904655
65183	2011-2012	25	7	No	480	2	103	62	0	3	1	1.34	1	10090.42584	3 tests	Four completed recalls	5	9	8	7	Passed	12	Passed	61	moderate	720	2880	no	NA	0	[0,9]	9	2	1	mild	1	no	0	125.48	13.7926216	4.53681528	0.912967032	-0.022022831	0.138449613	3	-0.009480969	0.009314112	4	0.135408078
65605	2011-2012	36.6	7	No	420	1	91	68	0	2	1	3.57	1	11619.26445	3 tests	Four completed recalls	3	8	8	8	Passed	13	Passed	44	both	600	2400	moderate	180	720	[0,9]	9	1	1	mild	1	no	1	125.72	15.605872	4.84736836	0.900646856	-0.13023817	0.089452204	3	-0.03564558	0.097083989	4	0.078335334
65898	2011-2012	29.9	8	No	480	2	99	66	0	1	1	1.11	2	5997.525697	3 tests	Four completed recalls	6	8	8	7	Passed	18	Passed	35	no	NA	0	no	NA	0	[0,9]	9	0	0	mild	1	no	0	127.3	17.2697582	4.31178092	0.870672626	-0.038332795	0.123290162	3	-0.160771012	0.098991923	4	0.088284554
65992	2011-2012	27.9	6	Yes	360	1	96	61	1	1	1	5	1	12601.24653	3 tests	Four completed recalls	0	9	10	10	Passed	23	Passed	73	both	215	860	both	840	3360	[0,9]	9	6	0	never	0	no	0	186.02	18.099577	4.83337048	0.870402076	-0.019741776	0.011020144	3	-0.003138588	0.116889169	4	0.112126014
66381	2011-2012	34.6	4	No	600	2	99	66	0	1	2	1.24	2	5900.343568	3 tests	Four completed recalls	5	7	9	5	Passed	18	Passed	55	no	NA	0	moderate	480	1920	[0,9]	9	0	1	former	0	DM	0	136.38	15.853354	4.3447196	0.848666542	-0.071151828	0.166489363	3	-0.103678019	0.044331404	4	0.068170803
66554	2011-2012	28.5	6	No	240	1	101	60	0	0	1	0.73	1	169284.2999	3 tests	Four completed recalls	3	5	5	2	Passed	14	Passed	52	no	NA	0	moderate	150	600	[0,9]	9	1	0	mild	0	no	0	138.38	17.1025094	4.82999554	0.902243462	-0.110848698	0.197774308	3	-0.105309035	0.026808534	4	0.10290463
67276	2011-2012	32.3	6	No	120	2	90	60	1	3	2	1.34	1	10855.67916	3 tests	Four completed recalls	3	7	7	4	Passed	14	Passed	22	no	NA	0	no	NA	0	[10,19]	9	12	2	mild	1	DM	0	117.86	15.4594968	4.14768642	0.855281016	-0.001039451	0.116627454	3	-0.090240678	0.055735036	4	0.111421471
67363	2011-2012	34.3	7	No	120	2	90	61	0	3	2	1.34	0	9380.869295	3 tests	Four completed recalls	3	5	7	5	Passed	12	Passed	23	no	NA	0	no	NA	0	[0,9]	9	0	0	mild	0	DM	0	102.02	13.6746616	4.8714214	0.913643148	0.025617356	0.150734877	3	-0.078453113	0.02315157	4	0.151211594
68249	2011-2012	27.6	6	Yes	300	1	94	60	0	0	1	3.97	2	118577.5826	3 tests	Four completed recalls	6	8	7	7	Passed	19	Passed	69	no	NA	0	both	1800	7200	[0,9]	9	0	0	mild	1	no	0	96.82	13.1997126	4.47284902	0.886665614	-0.086558352	0.209177598	3	-0.114084356	0.041288795	4	0.079748052
68573	2011-2012	21	5	No	180	3	91	64	0	3	1	3.24	1	10853.58089	3 tests	Four completed recalls	5	7	8	8	Passed	26	Passed	51	no	NA	0	both	1800	7200	[0,9]	9	2	1	moderate	0	no	0	128.14	14.7739982	4.31928268	0.89903208	-0.013101918	0.118961867	3	-0.113563218	0.095406242	4	0.070816866
69832	2011-2012	29.9	8	No	180	2	95	61	0	1	2	3.31	1	7351.348885	3 tests	Four completed recalls	6	4	7	7	Passed	15	Passed	42	both	225	900	no	NA	0	[0,9]	9	3	1	former	0	DM	0	140.28	14.6705036	4.50433798	0.852546894	-0.029330292	0.136901227	3	-0.077239282	0.090067039	4	0.079207592
71194	2011-2012	24.8	5	Yes	120	2	101	61	1	3	2	0.85	2	11982.12546	3 tests	Four completed recalls	5	6	8	7	Passed	16	Passed	45	no	NA	0	no	NA	0	[10,19]	9	16	2	moderate	1	no	1	126.88	14.7446194	4.08933356	0.843885152	0.044787042	0.07265121	3	-0.072992472	0.119143892	4	0.153648061
71708	2011-2012	30.7	10	Yes	600	2	99	64	0	1	0	1.88	2	6663.917441	3 tests	Four completed recalls	3	6	7	4	Passed	15	Passed	51	no	NA	0	no	NA	0	[0,9]	9	8	2	former	1	DM	0	160.66	16.1747738	4.78964852	0.8948198	-0.000527945	0.152946962	3	-0.106007454	0.117657714	4	0.063393995
62312	2011-2012	34.7	7	No	60	3	92	63	1	2	1	1.85	0	17178.78976	3 tests	Four completed recalls	0	7	8	5	Passed	17	Passed	21	moderate	180	720	no	NA	0	[0,9]	9	0	0	former	1	DM	0	117.04	13.1355564	4.05875994	0.886902398	0.074682059	-0.025926885	1	0.006065188	-0.005177734	4	0.070054994
62326	2011-2012	26.4	7	No	420	1	97	69	0	0	1	4.3	2	157855.2355	3 tests	Four completed recalls	5	6	7	4	Passed	20	Passed	62	moderate	30	120	no	NA	0	[0,9]	9	1	0	mild	0	IGT	0	77.22	10.76757592	3.87155046	0.872565032	0.167716894	0.089395117	1	-0.040535072	0.032796286	4	0.097584001
62378	2011-2012	33.2	6	No	120	1	96	68	1	3	2	4.66	0	11879.48082	3 tests	Four completed recalls	4	8	7	5	Passed	15	Passed	23	no	NA	0	no	NA	0	[0,9]	9	4	0	former	1	IGT	0	122.38	14.384182	5.24181408	0.954191888	0.19989518	0.047175822	1	-0.023215512	0.004538373	4	0.046390641
62835	2011-2012	33.8	6	No	360	2	103	66	1	3	0	3.48	2	12607.89756	3 tests	Four completed recalls	5	9	8	7	Passed	13	Passed	55	no	NA	0	no	NA	0	[0,9]	9	4	1	former	1	no	1	100.34	12.5343198	4.27705054	0.89175722	0.043769961	-0.004312314	1	-0.0781743	0.062914585	4	0.080344143
63000	2011-2012	38.8	5	No	600	1	90	60	1	1	2	0.45	2	12619.92474	3 tests	Four completed recalls	4	9	9	7	Passed	14	Passed	58	no	NA	0	moderate	180	720	[0,9]	9	9	1	former	0	no	0	66.4	10.48069776	2.67389478	0.595824008	0.20135162	0.308805185	1	-0.054475305	0.067530588	4	0.266064436
63015	2011-2012	23.7	6	No	600	1	91	65	0	3	1	2.64	2	118848.6149	3 tests	Four completed recalls	5	6	8	7	Passed	23	Passed	57	moderate	120	480	no	NA	0	[0,9]	9	1	2	former	0	no	0	95.08	11.9279736	4.10927054	0.894884008	0.201739103	-0.022917154	1	-0.143434945	0.128954366	4	0.075262209
63463	2011-2012	21.7	6	Yes	360	2	95	61	1	0	1	5	2	119338.2157	3 tests	Four completed recalls	7	10	10	8	Passed	27	Passed	77	no	NA	0	both	350	1400	[0,9]	9	4	2	heavy	1	no	0	150.46	17.6549426	5.37933336	0.952372838	0.244854436	0.047187825	1	-0.120544307	0.159292509	4	0.041137434
63708	2011-2012	30.9	7	No	600	2	102	63	0	3	1	1.72	2	13808.27572	3 tests	Four completed recalls	2	6	6	2	Passed	8	Passed	45	no	NA	0	no	NA	0	[0,9]	9	3	1	heavy	1	DM	0	135.7	16.1834758	5.15779902	0.940010218	0.241532351	-0.109541756	1	-0.084299729	0.11089224	4	0.089190301
63907	2011-2012	33.6	6	No	600	1	100	60	0	1	1	5	2	11582.68128	3 tests	Four completed recalls	6	10	9	7	Passed	29	Passed	58	moderate	240	960	no	NA	0	[0,9]	9	0	2	former	0	no	0	119.08	14.0832238	4.3578169	0.91180364	0.213342979	-0.09575694	1	-0.015992067	0.027008227	4	0.063707828
64734	2011-2012	32.4	5	No	540	2	95	68	1	1	1	1.32	2	12882.00399	3 tests	Four completed recalls	9	10	10	9	Passed	15	Passed	60	no	NA	0	no	NA	0	[0,9]	9	6	2	heavy	1	DM	0	108.46	13.2905964	4.75469326	0.933559246	0.25617279	0.008196697	1	-0.014880234	0.1185072	4	0.043498233
64789	2011-2012	30.9	6	Yes	480	1	99	67	0	1	1	5	2	7645.782314	3 tests	Four completed recalls	6	8	8	9	Passed	25	Passed	44	both	240	960	no	NA	0	[0,9]	9	0	1	mild	1	DM	0	122.94	14.2550852	4.6149785	0.910873454	0.08060744	0.028738106	1	-0.040007768	0.050911621	4	0.122878117
64821	2011-2012	36.4	7	No	240	2	92	62	0	1	2	4.59	1	11722.68723	3 tests	Four completed recalls	4	5	6	4	Passed	17	Passed	52	no	NA	0	no	NA	0	[0,9]	9	0	0	mild	0	DM	0	117.44	13.6597632	4.7949059	0.933163642	0.206775626	0.050837423	1	-0.062180196	0.042420696	4	0.088241332
65328	2011-2012	21.3	8	No	120	1	93	63	0	3	0	0.43	2	11078.14334	3 tests	Four completed recalls	3	5	7	6	Passed	15	Passed	25	no	NA	0	both	1500	6000	[0,9]	9	0	2	heavy	0	DM	0	107.24	13.9955062	4.21311666	0.891100826	0.13288979	-0.038196692	1	-0.022661991	0.008870671	4	0.072312319
65344	2011-2012	23.8	8	No	240	2	98	60	0	2	1	0.63	1	10208.81789	3 tests	Four completed recalls	6	7	8	9	Passed	10	Passed	39	moderate	70	280	no	NA	0	[0,9]	9	0	2	former	1	no	0	172.88	18.774118	5.55071264	0.947689132	0.244074223	-0.021943143	1	-0.143389704	0.102408266	4	0.041961492
66070	2011-2012	27.2	6	No	360	1	90	62	1	1	2	1.3	1	16326.59483	3 tests	Four completed recalls	5	9	8	8	Passed	20	Passed	62	moderate	600	2400	moderate	600	2400	[0,9]	9	0	0	moderate	1	DM	1	103.88	12.5199348	4.47922456	0.914849406	0.068031902	0.041610082	1	-0.058801075	0.026744678	4	0.103877978
66402	2011-2012	26.2	8	No	240	1	91	60	0	3	1	2.3	2	120347.6305	3 tests	Four completed recalls	4	5	9	7	Passed	16	Passed	67	no	NA	0	no	NA	0	[0,9]	9	1	2	heavy	1	no	1	152.32	15.7800526	4.81745428	0.91666698	0.063502758	0.079885694	1	-0.084649173	0.101069693	4	0.078787039
66547	2011-2012	28	9	No	600	2	91	65	0	0	1	5	2	144513.9457	3 tests	Four completed recalls	8	8	7	4	Passed	35	Passed	63	vigorous	80	320	no	NA	0	[0,9]	9	0	0	mild	1	no	0	146.94	14.2497186	5.11333978	0.943399756	0.181605492	0.017295286	1	-0.066072291	0.061655866	4	0.081209883
67353	2011-2012	22.7	8	No	180	2	92	61	0	3	1	5	2	9371.520203	3 tests	Four completed recalls	5	7	9	7	Passed	17	Passed	77	both	960	3840	no	NA	0	[0,9]	9	0	1	mild	1	no	0	133.14	15.6511242	4.54711466	0.908067672	0.314301333	-0.0000986	1	-0.104170611	0.054548408	4	0.189480931
67848	2011-2012	29.6	7	Yes	240	2	98	66	0	2	1	1.34	0	13280.95738	3 tests	Four completed recalls	0	3	5	4	Passed	14	Passed	24	no	NA	0	no	NA	0	[0,9]	9	0	1	moderate	1	DM	1	137.04	13.9267762	5.01813724	0.935430512	0.179199802	0.003997782	1	-0.114536137	0.026149338	4	0.057808563
68365	2011-2012	27	7	Yes	180	2	94	64	0	0	2	2.66	2	22468.58978	3 tests	Four completed recalls	5	6	8	5	Passed	22	Passed	56	moderate	240	960	moderate	3600	14400	[0,9]	9	4	1	mild	1	no	0	116.32	13.5473242	4.91653222	0.935703342	0.160556032	0.015440233	1	-0.052908751	0.0708873	4	0.054018686
69154	2011-2012	29	7	No	600	2	91	66	0	0	2	0.56	1	32474.67376	3 tests	Four completed recalls	4	8	8	6	Passed	15	Passed	44	no	NA	0	no	NA	0	[0,9]	9	0	2	mild	0	DM	0	153.92	15.8558784	5.25001458	0.949645324	0.166768549	0.06247881	1	-0.085950368	0.070368913	4	0.048060628
70786	2011-2012	26.2	8	No	600	1	97	60	0	0	1	5	2	157855.2355	3 tests	Four completed recalls	3	5	7	5	Passed	17	Passed	67	moderate	240	960	moderate	90	360	[0,9]	9	4	0	mild	1	no	1	119.1	13.9939314	4.901299	0.937520028	0.306197569	-0.112397119	1	-0.094523952	0.039742923	4	0.054360387
71087	2011-2012	38.4	4	No	120	2	98	65	1	2	2	0.48	0	15896.11367	3 tests	Four completed recalls	3	6	6	4	Passed	11	Passed	10	moderate	360	1440	both	1620	6480	[10,19]	9	12	2	mild	1	DM	0	120.32	14.2306374	4.6145378	0.920971378	0.161313029	0.026227774	1	-0.074992622	0.046083257	4	0.116457904
71760	2011-2012	29.4	8	Yes	300	1	100	60	1	1	2	2.36	1	16150.13007	3 tests	Four completed recalls	6	7	10	5	Passed	18	Passed	55	both	840	3360	no	NA	0	[0,9]	9	0	1	former	1	DM	0	133.16	14.8277662	4.70363646	0.926552618	0.250031621	-0.041238665	1	-0.098901164	0.05355744	4	0.096854065
62880	2011-2012	26.4	7	No	120	1	94	64	1	0	1	1.52	2	120111.4951	3 tests	Four completed recalls	6	8	7	7	Passed	25	Passed	70	moderate	90	360	no	NA	0	[0,9]	9	0	0	former	1	no	0	75.78	10.38162168	4.10567494	0.894839424	-0.223902879	-0.074623828	4	0.049796159	-0.188778112	2	0.057646177
63293	2011-2012	30.1	8	No	240	2	98	61	1	2	2	1.93	1	10355.22607	3 tests	Four completed recalls	5	8	9	6	Passed	16	Passed	49	no	NA	0	moderate	2100	8400	[0,9]	9	2	0	never	0	no	0	99.58	11.83827492	4.41690664	0.911608076	-0.024832089	-0.039024092	4	-0.066463769	0.010184901	2	0.017675754
63875	2011-2012	41.6	4	Yes	180	1	96	64	1	1	2	1.25	1	11139.88899	3 tests	Four completed recalls	7	10	9	8	Passed	18	Passed	57	no	NA	0	no	NA	0	[0,9]	9	0	0	former	1	no	0	80.3	10.21112328	3.29648102	0.741227586	-0.155198844	-0.102756916	4	-0.015840257	-0.003514758	2	0.054365582
64063	2011-2012	29.5	8	Yes	720	1	99	62	1	0	2	0.78	2	32052.89152	3 tests	Four completed recalls	3	4	4	3	Passed	15	Passed	43	no	NA	0	no	NA	0	[0,9]	9	9	1	mild	1	DM	1	80	11.1453446	3.4884927	0.746594758	-0.116743202	0.121025866	3	-0.07555286	-0.131766804	2	0.192473112
65069	2011-2012	24.7	8	No	120	1	101	62	0	2	1	0.41	0	11580.24195	3 tests	Four completed recalls	3	4	5	5	Passed	17	Passed	26	moderate	720	2880	both	7200	28800	[0,9]	9	0	0	former	0	DM	0	109.02	12.7667376	4.44664852	0.921363848	-0.119777702	0.101570769	3	-0.015313621	-0.02515247	2	0.070668612
63911	2011-2012	32.5	7	No	360	1	96	67	1	1	2	4.92	2	10533.77938	3 tests	Four completed recalls	5	8	7	8	Passed	10	Passed	58	no	NA	0	moderate	15	60	[0,9]	9	0	2	mild	1	DM	0	131.88	14.4485576	5.01058036	0.940978286	0.165359055	-0.037752588	1	-0.065856361	-0.019569656	2	0.054932617
65927	2011-2012	33.3	7	Yes	300	2	97	65	1	0	1	3.06	2	111001.7878	3 tests	Four completed recalls	3	5	7	8	Passed	17	Passed	67	no	NA	0	no	NA	0	[0,9]	9	4	0	moderate	0	no	0	89.92	11.05463244	4.64506394	0.931500546	0.107662039	-0.074746835	1	0.00409663	-0.126934237	2	0.001512613
62807	2011-2012	30.8	6	No	300	1	91	67	0	0	1	4.15	2	120347.6305	3 tests	Four completed recalls	6	8	9	8	Passed	22	Passed	81	moderate	360	1440	both	600	2400	[0,9]	9	0	1	mild	1	no	0	110.84	12.7064122	4.4922985	0.889597982	0.013120696	-0.133083697	2	0.113417106	-0.109705646	3	0.08396739
63544	2011-2012	23.8	8	No	60	2	90	63	0	3	1	2	2	9682.593718	3 tests	Four completed recalls	4	8	9	5	Passed	19	Passed	28	no	NA	0	no	NA	0	[0,9]	9	1	2	mild	1	no	0	157.9	16.6899818	5.16218236	0.922698464	-0.052323527	-0.398196089	2	0.16959675	-0.00754047	3	0.031208034
64598	2011-2012	29.8	7	No	780	1	99	60	1	0	1	5	2	98181.67724	3 tests	Four completed recalls	7	7	8	7	Passed	30	Passed	64	both	360	1440	no	NA	0	[0,9]	9	0	0	mild	0	no	0	102.48	12.9414414	4.65198508	0.926321354	0.052184347	-0.276217531	2	0.148129898	-0.038894887	3	0.071479377
65634	2011-2012	39.2	5	Yes	120	3	90	61	1	1	2	5	2	9695.883475	3 tests	One to three completed recalls	8	NA	NA	7	Passed	17	Passed	63	moderate	180	720	moderate	1200	4800	[0,9]	9	1	0	never	1	no	0	98.64	11.77566042	4.59974628	0.929460132	0.149531151	-0.252668437	2	0.111448569	-0.118569588	3	0.019545024
62678	2011-2012	23.7	7	No	240	2	103	68	0	3	1	1.79	0	9462.879133	3 tests	Four completed recalls	0	4	4	3	Passed	11	Failed	NA	no	NA	0	no	NA	0	[0,9]	9	0	2	former	1	IFG	0	113.02	11.8842264	5.0483278	0.948400742	0.049580981	-0.002147992	1	0.136268863	-0.104547887	3	0.017073884
67501	2011-2012	31.8	7	No	720	1	95	62	1	3	1	4.76	2	163511.5747	3 tests	Four completed recalls	4	7	8	5	Passed	22	Passed	63	no	NA	0	no	NA	0	[0,9]	9	3	2	former	1	DM	0	87.5	11.12566806	4.81039426	0.933432578	0.26524664	-0.059869545	1	0.050106138	-0.143632162	3	0.133582574
68591	2011-2012	32	6	No	360	1	99	67	0	1	1	4.86	2	7993.317874	3 tests	Four completed recalls	6	8	9	8	Passed	16	Passed	61	moderate	30	120	no	NA	0	[0,9]	9	0	0	mild	1	DM	0	128.78	15.1215762	4.22110384	0.85180896	-0.031492978	0.075170729	3	-0.069022885	0.095684634	4	0.021508604
68740	2011-2012	35.3	8	Yes	660	2	102	64	0	0	2	5	2	102038.9173	3 tests	Four completed recalls	6	6	8	7	Passed	34	Passed	55	moderate	120	480	no	NA	0	[0,9]	9	3	1	mild	1	no	0	145.66	14.7203766	5.04198298	0.928283944	0.002750523	-0.018554786	3	-0.034688604	0.053214048	4	-0.00594664
62539	2011-2012	31.9	7	No	60	2	101	60	0	1	2	0.92	1	11218.73045	3 tests	Four completed recalls	4	6	6	7	Passed	24	Passed	34	no	NA	0	no	NA	0	[0,9]	9	2	2	heavy	1	DM	1	130.6	14.9651166	5.05404118	0.942655908	0.10002903	-0.354507435	2	0.026640381	0.117078621	4	-0.066795889
63868	2011-2012	25.8	9	No	120	1	95	69	0	0	2	5	2	130104.2371	3 tests	Four completed recalls	4	6	8	4	Passed	27	Passed	67	both	630	2520	no	NA	0	[0,9]	9	0	0	mild	1	no	0	136.84	14.8682206	4.973026	0.921209196	0.044049437	-0.116807045	2	0.015900593	0.040721188	4	0.003756477
[truncated: 15 more columns]
