# Supplementary material for: Oral microbiome diversity shapes the association between leisure-time physical activity and cognitive function among older adults
Source: iScience. 2026 Feb 19;29(3):115086. doi: 10.1016/j.isci.2026.115086 (PMC12989845; doi:10.1016/j.isci.2026.115086)
Supplement: Data S2. R scripts and session information used to reproduce the analyses and figures [file mmc3.zip › for_data_analysis_code.R]

setwd("E:/R-code/oral microbiome/cognitive-oral-microbiome")
d <- read.csv("merged_data.csv") 
nhs <- svy_design(d)
library(survey)
svy_population(design = nhs)

d$cerad_mean <- d$cerad_score_trial_1_recall/3+d$cerad_score_trial_2_recall/3+d$cerad_score_trial_3_recall/3
d$cerad_score_trial_2_recall[is.na(d$cerad_score_trial_2_recall)] <- 0
mean(d$cerad_mean)
mean(d$MET_recreational.activity)
d$sex <- Recode(d$sex,
                "Male::0", 
                "Female::1")
d$eth1 <- Recode(d$eth1,
                 "Non-Hispanic White::0", 
                 "Non-Hispanic Black::1", 
                 "Other Race - Including Multi-Racial::3", 
                 "Mexican American::2", 
                 "Other Hispanic::3")

d$povertyCI <- with(d,case_when(poverty>=3~2,
                                poverty>=1~1,
                                poverty<1~0))

d$marital <- Recode(d$marital,
                    "Married::1", 
                    "Never married::0", 
                    "Widowed::2", 
                    "Separated::2", 
                    "Living with partner::1", 
                    "Divorced::2")  


d$alcohol.usernew<- Recode(d$alcohol.user,
                           "mild::1",
                           "moderate::1", 
                           "heavy::2",
                           "never::0",
                           "former::0") 

d$smoke <- Recode(d$smoke,
                  "never::0", 
                  "former::1", 
                  "now::2")

d$DMnew <- Recode(d$DM,
                  "no::0", 
                  "DM::1", 
                  "IFG::NA", 
                  "IGT::NA")
d$Hypertension <- Recode(d$Hypertension,
                         "yes::1", 
                         "no::0")
d$CVD <- Recode(d$CVD,
                "yes::1", 
                "no::0")

d$edu <- Recode(d$edu,
                "High School Grad/GED or Equivalent::1", 
                "Less Than 9th Grade::0", 
                "9-11th Grade (Includes 12th grade with no diploma)::1", 
                "Some College or AA degree::2", 
                "College Graduate or above::2", 
                "High school graduate/GED or equivalent::1", 
                "College graduate or above::2", 
                "9-11th grade (Includes 12th grade with no diploma)::1", 
                "Some college or AA degree::2", 
                "Less than 9th grade::0")  
d$edu <- Recode(d$edu,
                "1::1", 
                "0::0", 
                "2::2", 
                "More than high school::1", 
                "High School Graduate::1", 
                "12th Grade, No Diploma::1", 
                "11th Grade::1", 
                "10th Grade::1", 
                "9th Grade::1", 
                "GED or Equivalent::1", 
                "High school graduate::1", 
                "12th grade, no diploma::1", 
                "GED or equivalent::1", 
                "11th grade::1", 
                "10th grade::1", 
                "9th grade::1", 
                "NA::NA")
quantile(d$ageyr,c(1/3,2/3)) 
d$agenew <- with(d,case_when(ageyr>=66~2,
                             ageyr>=63~1,
                             ageyr<63~0))
d$BMInew <- with(d,case_when(BMI>=30~2,
                             BMI>=25~1,
                             BMI<25~0))

quantile(d$MET_recreational.activity,c(1/3,2/3))  


d$RA_CAT <- with(d,case_when(MET_recreational.activity>=600~2,
                             MET_recreational.activity>=1~1,
                             MET_recreational.activity< 1~0))

d$sex<- factor(d$sex,levels = c('0','1'))
d$eth1<- factor(d$eth1,levels = c('0','1','2','3'))
d$marital<- factor(d$marital,levels = c('0','1','2'))
d$edu<- factor(d$edu,levels = c('0','1','2'))
d$smoke<- factor(d$smoke,levels = c('0','1','2'))
d$alcohol.usernew<- factor(d$alcohol.usernew,levels = c('0','1','2'))
d$agenew<- factor(d$agenew,levels = c('0','1','2'))
d$BMInew<- factor(d$BMInew,levels = c('0','1','2'))
d$povertyCI <- factor(d$povertyCI,levels = c('0','1','2'))
d$RA_CAT <- factor(d$RA_CAT,levels = c('0','1','2'))
d$Cluster_unwunifrac <- factor(d$Cluster_unwunifrac,levels = c('1','2','3','4'))
d$Cluster_braycurtis <- factor(d$Cluster_braycurtis,levels = c('1','2','3','4'))
d$Cluster_wunifrac <- factor(d$Cluster_wunifrac,levels = c('1','2','3','4'))
d$MET.recreational.activity <- d$MET_recreational.activity/100

quantile(d$Average_RSV_ObservedOTUs,c(1/4,2/4,3/4)) #
quantile(d$Average_RSV_ShanWienDiv,c(1/4,2/4,3/4)) #
quantile(d$Average_RSV_FaPhyloDiv,c(1/4,2/4,3/4)) #
quantile(d$Average_RSV_InverseSimpson,c(1/4,2/4,3/4)) #
d$Q_ObservedOTUs <- with(d,case_when(Average_RSV_ObservedOTUs>=126.71 ~3,
                                     Average_RSV_ObservedOTUs>=101.08~2,
                                     Average_RSV_ObservedOTUs>=80.20~1,
                                     Average_RSV_ObservedOTUs<80.20~0))
d$Q_ShanWienDiv <- with(d,case_when(Average_RSV_ShanWienDiv>=4.93 ~3,
                                    Average_RSV_ShanWienDiv>=4.49~2,
                                    Average_RSV_ShanWienDiv>=4.09~1,
                                    Average_RSV_ShanWienDiv<4.09~0))
d$Q_FaPhyloDiv <- with(d,case_when(Average_RSV_FaPhyloDiv>=14.34 ~3,
                                   Average_RSV_FaPhyloDiv>=12.32~2,
                                   Average_RSV_FaPhyloDiv>=10.58~1,
                                   Average_RSV_FaPhyloDiv<10.58~0))
d$Q_InverseSimpson <- with(d,case_when(Average_RSV_InverseSimpson>=0.93 ~3,
                                       Average_RSV_InverseSimpson>=0.91~2,
                                       Average_RSV_InverseSimpson>=0.88~1,
                                       Average_RSV_InverseSimpson<0.88~0))

d$Q_ObservedOTUs <- factor(d$Q_ObservedOTUs,levels = c('0','1','2','3'))
d$Q_FaPhyloDiv <- factor(d$Q_FaPhyloDiv,levels = c('0','1','2','3'))
d$Q_ShanWienDiv <- factor(d$Q_ShanWienDiv,levels = c('0','1','2','3'))
d$Q_InverseSimpson <- factor(d$Q_InverseSimpson,levels = c('0','1','2','3'))


d$agenew <- with(d,case_when(ageyr>=65~1,
                             ageyr<65~0))
write.csv(d, "merged_data_organized.csv", row.names = FALSE)
nhs <- svy_design(d)

d <- read.csv( "merged_data_organized.csv") 
d <-  dex_SII(data=d,Year = FALSE, join = "left")
write.csv(d, "analysis_merged_data_organized.csv", row.names = FALSE)
d <- db_HemalBiochemistry(data=d,
                          C_reactive_protein_mg.dl = TRUE,
                          hs_C_reactive_protein_mg.L = FALSE)
d <- db_cbc(data = d,
           wbc_1000cells.ul = 'wbc',
           Segmented_neutrophils_number_1000cells.ul = 'Neu',
           lymphocyte_number_1000cells.ul = 'lym',
           Platelet_count_1000cells.uL = 'plt')

library(readxl)   #
library(dplyr)
library(tidyr)
library(ggplot2)
library(mgcv)  
df_raw    <-  read.csv("merged_data_organized.csv") 


df <- df_raw %>% 
  transmute(
    MET   = as.numeric(MET_recreational.activity),
    digit = as.numeric(digit_symbol_score),
    Bray  = as.factor(Cluster_braycurtis),
    Unw   = as.factor(Cluster_unwunifrac),
    Ww    = as.factor(Cluster_wunifrac)
  )

df_long <- df %>% 
  pivot_longer(
    cols      = c(Bray, Unw, Ww),
    names_to  = "Cluster_method",
    values_to = "Cluster_ID"
  ) %>% 
  mutate(
    Cluster_method = recode(Cluster_method,
                            Bray = "Braycurtis",
                            Unw  = "Unweighted_unifrac",
                            Ww   = "Weighted_unifrac"),
    Cluster_ID     = paste0("Clust", Cluster_ID) %>% factor()
  )

# ─────────────────── 配色 & 线型 ───────────────────
pal <- c("Clust1" = "#3BA0FF",
         "Clust2" = "#FF9B21",
         "Clust3" = "#1CC5BB",
         "Clust4" = "#FF4FA6")

ltp <- c("Clust1" = "solid",
         "Clust2" = "solid",
         "Clust3" = "solid",
         "Clust4" = "solid")

# ─────────────────── 绘图 ───────────────────
p <- ggplot(
  df_long %>% filter(!is.na(MET), !is.na(digit), MET >= 0, MET <= 1500),
  aes(x = MET, y = digit,
      colour   = Cluster_ID,
      linetype = Cluster_ID,
      fill     = Cluster_ID)     # fill 用来给 CI 着色
) +
  stat_smooth(
    method   = "gam",
    formula  = y ~ s(x, k = 3),   # k 是“节点数”（越小越平滑，可自行调整）
    se       = TRUE,
    linewidth = .9,
    alpha    = .15                # CI 透明度
  ) +
  facet_wrap(~ Cluster_method, nrow = 1, scales = "free_y") +
  scale_colour_manual(values = pal, name = NULL) +
  scale_fill_manual(values   = pal, guide = "none") +   # 不把 CI 单独放图例
  scale_linetype_manual(values = ltp, name = NULL) +
  scale_x_continuous(limits = c(0, 1500), breaks = seq(0, 1500, 500)) +
  labs(
    x = "Leisure Time Physical Activity (MET-min/week)",
    y = "Digit Symbol Substitution Test Score"
  ) +
  theme_minimal(base_size = 13) +
  theme(
    legend.position = "top",
    legend.text     = element_text(size = 10),
    strip.text      = element_text(face = "bold", size = 12),
    panel.spacing   = unit(1.2, "lines")
  )

print(p)
ggsave(
  filename = "GAM_DSST.tiff",
  plot     = p,
  width    = 18, height = 9, units = "cm",
  dpi      = 600, compression = "lzw"
)


#_________________AFT
df_raw    <-  read.csv("merged_data_organized.csv") 

df <- df_raw %>% 
  transmute(
    MET   = as.numeric(MET_recreational.activity),
    digit = as.numeric(animal_fluency_score_total),
    Bray  = as.factor(Cluster_braycurtis),
    Unw   = as.factor(Cluster_unwunifrac),
    Ww    = as.factor(Cluster_wunifrac)
  )

df_long <- df %>% 
  pivot_longer(
    cols      = c(Bray, Unw, Ww),
    names_to  = "Cluster_method",
    values_to = "Cluster_ID"
  ) %>% 
  mutate(
    Cluster_method = recode(Cluster_method,
                            Bray = "Braycurtis",
                            Unw  = "Unweighted_unifrac",
                            Ww   = "Weighted_unifrac"),
    Cluster_ID     = paste0("Clust", Cluster_ID) %>% factor()
  )

# ─────────────────── 配色 & 线型 ───────────────────
pal <- c("Clust1" = "#3BA0FF",
         "Clust2" = "#FF9B21",
         "Clust3" = "#1CC5BB",
         "Clust4" = "#FF4FA6")

ltp <- c("Clust1" = "solid",
         "Clust2" = "solid",
         "Clust3" = "solid",
         "Clust4" = "solid")

# ─────────────────── 绘图 ───────────────────
p <- ggplot(
  df_long %>% filter(!is.na(MET), !is.na(digit), MET >= 0, MET <= 1500),
  aes(x = MET, y = digit,
      colour   = Cluster_ID,
      linetype = Cluster_ID,
      fill     = Cluster_ID)     # fill 用来给 CI 着色
) +
  stat_smooth(
    method   = "gam",
    formula  = y ~ s(x, k = 3),   # k 是“节点数”（越小越平滑，可自行调整）
    se       = TRUE,
    linewidth = .9,
    alpha    = .15                # CI 透明度
  ) +
  facet_wrap(~ Cluster_method, nrow = 1, scales = "free_y") +
  scale_colour_manual(values = pal, name = NULL) +
  scale_fill_manual(values   = pal, guide = "none") +   # 不把 CI 单独放图例
  scale_linetype_manual(values = ltp, name = NULL) +
  scale_x_continuous(limits = c(0, 1500), breaks = seq(0, 1500, 500)) +
  labs(
    x = "Leisure Time Physical Activity (MET-min/week)",
    y = "Animal Fluency Test Score"
  ) +
  theme_minimal(base_size = 13) +
  theme(
    legend.position = "top",
    legend.text     = element_text(size = 10),
    strip.text      = element_text(face = "bold", size = 12),
    panel.spacing   = unit(1.2, "lines")
  )

print(p)

# ─────────────────── 导出高分辨率文件（可选） ───────────────────
ggsave(
  filename = "GAM_AFT.tiff",
  plot     = p,
  width    = 18, height = 9, units = "cm",
  dpi      = 600, compression = "lzw"
)


#_________________CERAD-IMMEDIATE
df_raw    <-  read.csv("merged_data_organized.csv") 

df <- df_raw %>% 
  transmute(
    MET   = as.numeric(MET_recreational.activity),
    digit = as.numeric(cerad_mean),
    Bray  = as.factor(Cluster_braycurtis),
    Unw   = as.factor(Cluster_unwunifrac),
    Ww    = as.factor(Cluster_wunifrac)
  )

df_long <- df %>% 
  pivot_longer(
    cols      = c(Bray, Unw, Ww),
    names_to  = "Cluster_method",
    values_to = "Cluster_ID"
  ) %>% 
  mutate(
    Cluster_method = recode(Cluster_method,
                            Bray = "Braycurtis",
                            Unw  = "Unweighted_unifrac",
                            Ww   = "Weighted_unifrac"),
    Cluster_ID     = paste0("Clust", Cluster_ID) %>% factor()
  )

# ─────────────────── 配色 & 线型 ───────────────────
pal <- c("Clust1" = "#3BA0FF",
         "Clust2" = "#FF9B21",
         "Clust3" = "#1CC5BB",
         "Clust4" = "#FF4FA6")

ltp <- c("Clust1" = "solid",
         "Clust2" = "solid",
         "Clust3" = "solid",
         "Clust4" = "solid")

# ─────────────────── 绘图 ───────────────────
p <- ggplot(
  df_long %>% filter(!is.na(MET), !is.na(digit), MET >= 0, MET <= 1500),
  aes(x = MET, y = digit,
      colour   = Cluster_ID,
      linetype = Cluster_ID,
      fill     = Cluster_ID)     # fill 用来给 CI 着色
) +
  stat_smooth(
    method   = "gam",
    formula  = y ~ s(x, k = 3),   # k 是“节点数”（越小越平滑，可自行调整）
    se       = TRUE,
    linewidth = .9,
    alpha    = .15                # CI 透明度
  ) +
  facet_wrap(~ Cluster_method, nrow = 1, scales = "free_y") +
  scale_colour_manual(values = pal, name = NULL) +
  scale_fill_manual(values   = pal, guide = "none") +   # 不把 CI 单独放图例
  scale_linetype_manual(values = ltp, name = NULL) +
  scale_x_continuous(limits = c(0, 1500), breaks = seq(0, 1500, 500)) +
  labs(
    x = "Leisure Time Physical Activity (MET-min/week)",
    y = "CERAD Immediate Recall Test Score"
  ) +
  theme_minimal(base_size = 13) +
  theme(
    legend.position = "top",
    legend.text     = element_text(size = 10),
    strip.text      = element_text(face = "bold", size = 12),
    panel.spacing   = unit(1.2, "lines")
  )

print(p)

# ─────────────────── 导出高分辨率文件（可选） ───────────────────
ggsave(
  filename = "GAM_CERAD_MEAN.tiff",
  plot     = p,
  width    = 18, height = 9, units = "cm",
  dpi      = 600, compression = "lzw"
)


#_________________CERAD-DELAY
df_raw    <-  read.csv("merged_data_organized.csv") 

df <- df_raw %>% 
  transmute(
    MET   = as.numeric(MET_recreational.activity),
    digit = as.numeric(cerad_score_delayed_recall),
    Bray  = as.factor(Cluster_braycurtis),
    Unw   = as.factor(Cluster_unwunifrac),
    Ww    = as.factor(Cluster_wunifrac)
  )

df_long <- df %>% 
  pivot_longer(
    cols      = c(Bray, Unw, Ww),
    names_to  = "Cluster_method",
    values_to = "Cluster_ID"
  ) %>% 
  mutate(
    Cluster_method = recode(Cluster_method,
                            Bray = "Braycurtis",
                            Unw  = "Unweighted_unifrac",
                            Ww   = "Weighted_unifrac"),
    Cluster_ID     = paste0("Clust", Cluster_ID) %>% factor()
  )

# ─────────────────── 配色 & 线型 ───────────────────
pal <- c("Clust1" = "#3BA0FF",
         "Clust2" = "#FF9B21",
         "Clust3" = "#1CC5BB",
         "Clust4" = "#FF4FA6")

ltp <- c("Clust1" = "solid",
         "Clust2" = "solid",
         "Clust3" = "solid",
         "Clust4" = "solid")

# ─────────────────── 绘图 ───────────────────
p <- ggplot(
  df_long %>% filter(!is.na(MET), !is.na(digit), MET >= 0, MET <= 1500),
  aes(x = MET, y = digit,
      colour   = Cluster_ID,
      linetype = Cluster_ID,
      fill     = Cluster_ID)     # fill 用来给 CI 着色
) +
  stat_smooth(
    method   = "gam",
    formula  = y ~ s(x, k = 3),   # k 是“节点数”（越小越平滑，可自行调整）
    se       = TRUE,
    linewidth = .9,
    alpha    = .15                # CI 透明度
  ) +
  facet_wrap(~ Cluster_method, nrow = 1, scales = "free_y") +
  scale_colour_manual(values = pal, name = NULL) +
  scale_fill_manual(values   = pal, guide = "none") +   # 不把 CI 单独放图例
  scale_linetype_manual(values = ltp, name = NULL) +
  scale_x_continuous(limits = c(0, 1500), breaks = seq(0, 1500, 500)) +
  labs(
    x = "Leisure Time Physical Activity (MET-min/week)",
    y = "CERAD Delayed Recall Test Score"
  ) +
  theme_minimal(base_size = 13) +
  theme(
    legend.position = "top",
    legend.text     = element_text(size = 10),
    strip.text      = element_text(face = "bold", size = 12),
    panel.spacing   = unit(1.2, "lines")
  )

print(p)

# ─────────────────── 导出高分辨率文件（可选） ───────────────────
ggsave(
  filename = "GAM_CERAD_Delayed.tiff",
  plot     = p,
  width    = 18, height = 9, units = "cm",
  dpi      = 600, compression = "lzw"
)


#---分层分析
d$RA <- quant(d$MET.recreational.activity, n = 3,Q = TRUE,round=3)
nhs <- svy_design(d)

stratum_model(object = nhs,
              y='cerad_mean',
              x='RA_CAT',
              stratum = c('Q_ObservedOTUs','Q_FaPhyloDiv','Q_ShanWienDiv','Q_InverseSimpson'),
              xlsx = 'cerad_mean_model.xlsx')
stratum_model(object = nhs,
              y='cerad_score_delayed_recall',
              x='RA_CAT',
              stratum = c('Q_ObservedOTUs','Q_FaPhyloDiv','Q_ShanWienDiv','Q_InverseSimpson'),
              xlsx = 'cerad_score_delayed_model.xlsx')
stratum_model(object = nhs,
              y='animal_fluency_score_total',
              x='RA_CAT',
              stratum = c('Q_ObservedOTUs','Q_FaPhyloDiv','Q_ShanWienDiv','Q_InverseSimpson'),
              xlsx = 'animal_fluency_score_model.xlsx')
stratum_model(object = nhs,
              y='digit_symbol_score',
              x='RA_CAT',
              stratum = c('Q_ObservedOTUs','Q_FaPhyloDiv','Q_ShanWienDiv','Q_InverseSimpson'),
              xlsx = 'digit-stratum_model.xlsx')


#画OTUs的图
# 加载必要包
library(readxl)
library(dplyr)
library(tidyr)
library(stringr)
library(ggplot2)
library(cowplot)

# Step 1: 读取并处理数据
df <- read_excel("digit-stratum_model.xlsx", sheet = 1)

otu_df <- df[2:5, c(1, 3, 5)]  # Q1-Q4 + Insufficient + Sufficient列
colnames(otu_df) <- c("Quartile", "Insufficient", "Sufficient")

otu_long <- pivot_longer(otu_df, cols = c("Insufficient", "Sufficient"),
                         names_to = "Group", values_to = "Estimate_CI")

otu_long <- otu_long %>%
  filter(!str_detect(Estimate_CI, "Reference|NA|\\(NA")) %>%
  mutate(
    Estimate = as.numeric(str_extract(Estimate_CI, "[-0-9.]+")),
    CI_lower = as.numeric(str_extract(Estimate_CI, "(?<=\\().*?(?=,)")),
    CI_upper = as.numeric(str_extract(Estimate_CI, "(?<=,).*?(?=\\))"))
  )

otu_long$Quartile <- factor(otu_long$Quartile, levels = c("Q1", "Q2", "Q3", "Q4"))

# ✅ 将 y_pos 设置为：Insufficient 在上，Sufficient 在下
otu_long <- otu_long %>%
  mutate(y_pos = as.numeric(Quartile) + ifelse(Group == "Insufficient", 0, 4))

quartile_colors <- c("Q1" = "#1b9e77", "Q2" = "#984ea3", "Q3" = "#e69f00", "Q4" = "#fcbba1")

# Step 2: 主图 main_plot（背景色顺序也调整）
main_plot <- ggplot(otu_long, aes(x = Estimate, y = -y_pos)) +
  # ✅ 先画上面的蓝色（Insufficient），再画下面的米色（Sufficient）
  annotate("rect", xmin = -Inf, xmax = Inf, ymin = -4.5, ymax = -0.5, fill = "#e0f0ff", alpha = 0.5) +
  annotate("rect", xmin = -Inf, xmax = Inf, ymin = -8.5, ymax = -4.5, fill = "#fef6e4", alpha = 0.5) +
  geom_errorbarh(aes(xmin = CI_lower, xmax = CI_upper, color = Quartile), height = 0.2) +
  geom_point(aes(color = Quartile), size = 3) +
  geom_vline(xintercept = 0, linetype = "dashed") +
  scale_y_continuous(breaks = -1:-8, labels = rep(c("Q1", "Q2", "Q3", "Q4"), 2)) +
  scale_color_manual(values = quartile_colors, name = "Alpha Diversity Quartile") +
  labs(x = "Estimation (95% CI)", y = NULL) +
  theme_minimal(base_size = 14) +
  theme(
    legend.position = "top",
    legend.title = element_text(face = "bold"),
    panel.grid.minor = element_blank(),
    axis.text.y = element_text(size = 12),
    plot.margin = margin(t = 5, r = 20, b = 5, l = 5)
  )

# Step 3: 顶部标签：Insufficient 左，Sufficient 右
title_df <- data.frame(
  label = c("Insufficient", "Sufficient"),
  x = c(1, 2),
  fill = c("#e0f0ff", "#fef6e4")
)

label_plot <- ggplot(title_df, aes(x = x, y = 1, label = label, fill = label)) +
  geom_tile(width = 0.95, height = 0.6, show.legend = FALSE) +
  geom_text(size = 5, fontface = "bold") +
  scale_fill_manual(values = setNames(title_df$fill, title_df$label)) +
  annotate("text", x = 1.5, y = 1.8, label = "OTUs", size = 6.5, fontface = "bold") +
  xlim(0.3, 2.7) + ylim(0.5, 2.2) +
  theme_void()

# Step 4: 拼接最终图像
final_plot <- plot_grid(label_plot, main_plot, ncol = 1, rel_heights = c(0.18, 1))

# Step 5: 输出 tiff 图像
ggsave("OTUs_plot_final.tiff", plot = final_plot,
       width = 20, height = 15, units = "cm", dpi = 600)


#——————————————————————————————————————————————————————————————————
# Step 1: 读取 FaPhyloDiv 数据
df <- read_excel("digit-stratum_model.xlsx", sheet = 1)
# 注意：确保前面已加载库并读取 Excel 文件为 df
fa_df <- df[7:10, c(1, 3, 5)]  # 精确定位FaPhyloDiv Q1–Q4行
colnames(fa_df) <- c("Quartile", "Insufficient", "Sufficient")
fa_df$Quartile <- c("Q1", "Q2", "Q3", "Q4")

fa_long <- pivot_longer(fa_df, cols = c("Insufficient", "Sufficient"),
                        names_to = "Group", values_to = "Estimate_CI")

fa_long <- fa_long %>%
  filter(!str_detect(Estimate_CI, "Reference|NA|\\(NA")) %>%
  mutate(
    Estimate = as.numeric(str_extract(Estimate_CI, "[-0-9.]+")),
    CI_lower = as.numeric(str_extract(Estimate_CI, "(?<=\\().*?(?=,)")),
    CI_upper = as.numeric(str_extract(Estimate_CI, "(?<=,).*?(?=\\))"))
  )

fa_long$Quartile <- factor(fa_long$Quartile, levels = c("Q1", "Q2", "Q3", "Q4"))
fa_long <- fa_long %>%
  mutate(y_pos = as.numeric(Quartile) + ifelse(Group == "Insufficient", 0, 4))

quartile_colors <- c("Q1" = "#1b9e77", "Q2" = "#984ea3", "Q3" = "#e69f00", "Q4" = "#fcbba1")

main_plot <- ggplot(fa_long, aes(x = Estimate, y = -y_pos)) +
  annotate("rect", xmin = -Inf, xmax = Inf, ymin = -4.5, ymax = -0.5, fill = "#e0f0ff", alpha = 0.5) +
  annotate("rect", xmin = -Inf, xmax = Inf, ymin = -8.5, ymax = -4.5, fill = "#fef6e4", alpha = 0.5) +
  geom_errorbarh(aes(xmin = CI_lower, xmax = CI_upper, color = Quartile), height = 0.2) +
  geom_point(aes(color = Quartile), size = 3) +
  geom_vline(xintercept = 0, linetype = "dashed") +
  scale_y_continuous(breaks = -1:-8, labels = rep(c("Q1", "Q2", "Q3", "Q4"), 2)) +
  scale_color_manual(values = quartile_colors, name = "Alpha Diversity Quartile") +
  labs(x = "Estimation (95% CI)", y = NULL) +
  theme_minimal(base_size = 14) +
  theme(
    legend.position = "top",
    legend.title = element_text(face = "bold"),
    panel.grid.minor = element_blank(),
    axis.text.y = element_text(size = 12),
    plot.margin = margin(t = 5, r = 20, b = 5, l = 5)
  )

title_df <- data.frame(
  label = c("Insufficient", "Sufficient"),
  x = c(1, 2),
  fill = c("#e0f0ff", "#fef6e4")
)

label_plot <- ggplot(title_df, aes(x = x, y = 1, label = label, fill = label)) +
  geom_tile(width = 0.95, height = 0.6, show.legend = FALSE) +
  geom_text(size = 5, fontface = "bold") +
  scale_fill_manual(values = setNames(title_df$fill, title_df$label)) +
  annotate("text", x = 1.5, y = 1.8, label = "FaPhyloDiv", size = 6.5, fontface = "bold") +
  xlim(0.3, 2.7) + ylim(0.5, 2.2) +
  theme_void()

final_plot <- plot_grid(label_plot, main_plot, ncol = 1, rel_heights = c(0.18, 1))

ggsave("FaPhyloDiv_plot_final.tiff", plot = final_plot,
       width = 20, height = 15, units = "cm", dpi = 600)

#——————————————————————————————————————————————————————————————————
# 1. 定位 ShanWienDiv 数据区域：ShanWienDiv 是第 3 个指标，从第15行开始（含Q1-Q4四行）
df <- read_excel("digit-stratum_model.xlsx", sheet = 1)

# 精确定位 ShanWienDiv Q1–Q4 行
header_idx <- which(df[[1]] == "ShanWienDiv")
sw_df <- df[(header_idx + 1):(header_idx + 4), c(1, 3, 5)]  # 取 Quartile 与两组列
colnames(sw_df) <- c("Quartile", "Insufficient", "Sufficient")
sw_df$Quartile <- c("Q1", "Q2", "Q3", "Q4")

# 整理成长数据
sw_long <- pivot_longer(sw_df, cols = c("Insufficient", "Sufficient"),
                        names_to = "Group", values_to = "Estimate_CI")

sw_long <- sw_long %>%
  filter(!str_detect(Estimate_CI, "Reference|NA|\\(NA")) %>%
  mutate(
    Estimate  = as.numeric(str_extract(Estimate_CI, "[-0-9.]+")),
    CI_lower  = as.numeric(str_extract(Estimate_CI, "(?<=\\().*?(?=,)")),
    CI_upper  = as.numeric(str_extract(Estimate_CI, "(?<=,).*?(?=\\))"))
  )

sw_long$Quartile <- factor(sw_long$Quartile, levels = c("Q1", "Q2", "Q3", "Q4"))
sw_long <- sw_long %>%
  mutate(y_pos = as.numeric(Quartile) + ifelse(Group == "Insufficient", 0, 4))

# 颜色设置
quartile_colors <- c("Q1" = "#1b9e77", "Q2" = "#984ea3", "Q3" = "#e69f00", "Q4" = "#fcbba1")

# 主图
main_plot <- ggplot(sw_long, aes(x = Estimate, y = -y_pos)) +
  annotate("rect", xmin = -Inf, xmax = Inf, ymin = -4.5, ymax = -0.5,
           fill = "#e0f0ff", alpha = 0.5) +
  annotate("rect", xmin = -Inf, xmax = Inf, ymin = -8.5, ymax = -4.5,
           fill = "#fef6e4", alpha = 0.5) +
  geom_errorbarh(aes(xmin = CI_lower, xmax = CI_upper, color = Quartile), height = 0.2) +
  geom_point(aes(color = Quartile), size = 3) +
  geom_vline(xintercept = 0, linetype = "dashed") +
  scale_y_continuous(breaks = -1:-8, labels = rep(c("Q1", "Q2", "Q3", "Q4"), 2)) +
  scale_color_manual(values = quartile_colors, name = "Alpha Diversity Quartile") +
  labs(x = "Estimation (95% CI)", y = NULL) +
  theme_minimal(base_size = 14) +
  theme(
    legend.position = "top",
    legend.title    = element_text(face = "bold"),
    panel.grid.minor = element_blank(),
    axis.text.y     = element_text(size = 12),
    plot.margin     = margin(t = 5, r = 20, b = 5, l = 5)
  )

# 顶部标签
title_df <- data.frame(
  label = c("Insufficient", "Sufficient"),
  x = c(1, 2),
  fill = c("#e0f0ff", "#fef6e4")
)

label_plot <- ggplot(title_df, aes(x = x, y = 1, label = label, fill = label)) +
  geom_tile(width = 0.95, height = 0.6, show.legend = FALSE) +
  geom_text(size = 5, fontface = "bold") +
  scale_fill_manual(values = setNames(title_df$fill, title_df$label)) +
  annotate("text", x = 1.5, y = 1.8, label = "ShanWienDiv",
           size = 6.5, fontface = "bold") +
  xlim(0.3, 2.7) + ylim(0.5, 2.2) +
  theme_void()

# 组合 & 输出
final_plot <- plot_grid(label_plot, main_plot, ncol = 1, rel_heights = c(0.18, 1))

ggsave("ShanWienDiv_plot_final.tiff", plot = final_plot,
       width = 20, height = 15, units = "cm", dpi = 600)  # 

#——————————————————————————————————————————————————————————————————
# InverseSimpson
# 1. 载入数据
df <- read_excel("digit-stratum_model.xlsx", sheet = 1)

# 2. 精确定位 InverseSimpson Q1–Q4 行
header_idx <- which(df[[1]] == "InverseSimpson")          # 指标标题行
is_df <- df[(header_idx + 1):(header_idx + 4), c(1, 3, 5)]  # 取 Quartile 与两组列
colnames(is_df) <- c("Quartile", "Insufficient", "Sufficient")
is_df$Quartile <- c("Q1", "Q2", "Q3", "Q4")

# 3. 整理成长数据
is_long <- pivot_longer(is_df, cols = c("Insufficient", "Sufficient"),
                        names_to = "Group", values_to = "Estimate_CI")

is_long <- is_long %>%
  filter(!str_detect(Estimate_CI, "Reference|NA|\\(NA")) %>%
  mutate(
    Estimate = as.numeric(str_extract(Estimate_CI, "[-0-9.]+")),
    CI_lower = as.numeric(str_extract(Estimate_CI, "(?<=\\().*?(?=,)")),
    CI_upper = as.numeric(str_extract(Estimate_CI, "(?<=,).*?(?=\\))"))
  )

is_long$Quartile <- factor(is_long$Quartile, levels = c("Q1", "Q2", "Q3", "Q4"))
is_long <- is_long %>%
  mutate(y_pos = as.numeric(Quartile) + ifelse(Group == "Insufficient", 0, 4))

# 4. 颜色设置（保持一致）
quartile_colors <- c("Q1" = "#1b9e77", "Q2" = "#984ea3", "Q3" = "#e69f00", "Q4" = "#fcbba1")

# 5. 主图
main_plot <- ggplot(is_long, aes(x = Estimate, y = -y_pos)) +
  annotate("rect", xmin = -Inf, xmax = Inf, ymin = -4.5, ymax = -0.5,
           fill = "#e0f0ff", alpha = 0.5) +
  annotate("rect", xmin = -Inf, xmax = Inf, ymin = -8.5, ymax = -4.5,
           fill = "#fef6e4", alpha = 0.5) +
  geom_errorbarh(aes(xmin = CI_lower, xmax = CI_upper, color = Quartile), height = 0.2) +
  geom_point(aes(color = Quartile), size = 3) +
  geom_vline(xintercept = 0, linetype = "dashed") +
  scale_y_continuous(breaks = -1:-8, labels = rep(c("Q1", "Q2", "Q3", "Q4"), 2)) +
  scale_color_manual(values = quartile_colors, name = "Alpha Diversity Quartile") +
  labs(x = "Estimation (95% CI)", y = NULL) +
  theme_minimal(base_size = 14) +
  theme(
    legend.position = "top",
    legend.title    = element_text(face = "bold"),
    panel.grid.minor = element_blank(),
    axis.text.y     = element_text(size = 12),
    plot.margin     = margin(t = 5, r = 20, b = 5, l = 5)
  )

# 6. 顶部标签色块
title_df <- data.frame(
  label = c("Insufficient", "Sufficient"),
  x = c(1, 2),
  fill = c("#e0f0ff", "#fef6e4")
)

label_plot <- ggplot(title_df, aes(x = x, y = 1, label = label, fill = label)) +
  geom_tile(width = 0.95, height = 0.6, show.legend = FALSE) +
  geom_text(size = 5, fontface = "bold") +
  scale_fill_manual(values = setNames(title_df$fill, title_df$label)) +
  annotate("text", x = 1.5, y = 1.8, label = "InverseSimpson",
           size = 6.5, fontface = "bold") +
  xlim(0.3, 2.7) + ylim(0.5, 2.2) +
  theme_void()

# 7. 组合并输出
final_plot <- plot_grid(label_plot, main_plot, ncol = 1, rel_heights = c(0.18, 1))

ggsave("InverseSimpson_plot_final.tiff", plot = final_plot,
       width = 20, height = 15, units = "cm", dpi = 600)  # 若仅预览可将此行注释


#————————————————————————————animal score
# ———————————————————— 环境配置 ————————————————————
library(readxl)
library(dplyr)
library(tidyr)
library(stringr)
library(ggplot2)
library(cowplot)

# ———————————————————— 读取数据 ————————————————————
df <- read_excel("animal_fluency_score_model.xlsx", sheet = 1, col_names = FALSE)
df[[1]] <- str_trim(df[[1]])            # 去掉首尾空格，方便匹配

# ———————————————————— 公共参数 ————————————————————
quartile_colors <- c("Q1" = "#1b9e77",
                     "Q2" = "#984ea3",
                     "Q3" = "#e69f00",
                     "Q4" = "#fcbba1")

bg_fill <- c(Insufficient = "#e0f0ff",
             Sufficient   = "#fef6e4")

metrics <- c("OTUs", "FaPhyloDiv", "ShanWienDiv", "InverseSimpson")

# ———————————————————— 绘图函数 ————————————————————
make_forestplot <- function(metric) {
  header_idx <- which(df[[1]] == metric)          # 定位指标标题
  if (length(header_idx) == 0) stop(paste0("未找到指标：", metric))
  
  sub_df <- df[(header_idx + 1):(header_idx + 4), c(1, 3, 5)]   # Q1–Q4 + 两组列
  colnames(sub_df) <- c("Quartile", "Insufficient", "Sufficient")
  sub_df$Quartile <- factor(c("Q1", "Q2", "Q3", "Q4"),
                            levels = c("Q1", "Q2", "Q3", "Q4"))
  
  # 转成长数据、提取估计值和置信区间
  long_df <- pivot_longer(sub_df, cols = c("Insufficient", "Sufficient"),
                          names_to = "Group", values_to = "Estimate_CI") %>%
    filter(!str_detect(Estimate_CI, "Reference|NA|\\(NA")) %>%
    mutate(
      Estimate = as.numeric(str_extract(Estimate_CI, "[-+]?[0-9.]+")),
      CI_lower = as.numeric(str_extract(Estimate_CI, "(?<=\\().*?(?=,)")),
      CI_upper = as.numeric(str_extract(Estimate_CI, "(?<=,).*?(?=\\))")),
      y_pos    = as.numeric(Quartile) + ifelse(Group == "Insufficient", 0, 4)
    )
  
  # 主图
  p_main <- ggplot(long_df, aes(x = Estimate, y = -y_pos)) +
    annotate("rect", xmin = -Inf, xmax = Inf, ymin = -4.5, ymax = -0.5,
             fill = bg_fill["Insufficient"], alpha = 0.5) +
    annotate("rect", xmin = -Inf, xmax = Inf, ymin = -8.5, ymax = -4.5,
             fill = bg_fill["Sufficient"],   alpha = 0.5) +
    geom_errorbarh(aes(xmin = CI_lower, xmax = CI_upper, color = Quartile),
                   height = 0.2) +
    geom_point(aes(color = Quartile), size = 3) +
    geom_vline(xintercept = 0, linetype = "dashed") +
    scale_y_continuous(breaks = -1:-8,
                       labels = rep(c("Q1", "Q2", "Q3", "Q4"), 2)) +
    scale_color_manual(values = quartile_colors, name = "Alpha Diversity Quartile") +
    labs(x = "Estimation (95% CI)", y = NULL) +
    theme_minimal(base_size = 14) +
    theme(
      legend.position  = "top",
      legend.title     = element_text(face = "bold"),
      panel.grid.minor = element_blank(),
      axis.text.y      = element_text(size = 12),
      plot.margin      = margin(t = 5, r = 20, b = 5, l = 5)
    )
  
  # 顶部标签色块
  title_df <- data.frame(
    label = c("Insufficient", "Sufficient"),
    x     = c(1, 2),
    fill  = unname(bg_fill)
  )
  
  p_label <- ggplot(title_df, aes(x = x, y = 1, label = label, fill = label)) +
    geom_tile(width = 0.95, height = 0.6, show.legend = FALSE) +
    geom_text(size = 5, fontface = "bold") +
    scale_fill_manual(values = setNames(title_df$fill, title_df$label)) +
    annotate("text", x = 1.5, y = 1.8, label = metric,
             size = 6.5, fontface = "bold") +
    xlim(0.3, 2.7) + ylim(0.5, 2.2) +
    theme_void()
  
  plot_grid(p_label, p_main, ncol = 1, rel_heights = c(0.18, 1))
}

# ———————————————————— 批量生成并保存图像 ————————————————————
for (metric in metrics) {
  fp <- make_forestplot(metric)
  ggsave(filename = paste0(metric, "_plot_final.tiff"),
         plot     = fp,
         width    = 20, height = 15, units = "cm", dpi = 600, compression = "lzw")
}


#________________cerad-mean
# ————————————————— 环境配置 —————————————————
library(readxl)
library(dplyr)
library(tidyr)
library(stringr)
library(ggplot2)
library(cowplot)

# ————————————————— 读取数据 —————————————————
file_name <- "digit-stratum_model.xlsx"  # 
df <- read_excel(file_name, sheet = 1, col_names = FALSE)
df[[1]] <- str_trim(df[[1]])                               # 去除首尾空格，便于匹配

# ————————————————— 公共参数 —————————————————
quartile_colors <- c("Q1" = "#1b9e77",
                     "Q2" = "#984ea3",
                     "Q3" = "#e69f00",
                     "Q4" = "#fcbba1")

bg_fill <- c(Insufficient = "#e0f0ff",
             Sufficient   = "#fef6e4")

metrics <- c("OTUs", "FaPhyloDiv", "ShanWienDiv", "InverseSimpson")

# ————————————————— 绘图函数 —————————————————
make_forestplot <- function(metric) {
  header_idx <- which(df[[1]] == metric)
  if (length(header_idx) == 0) stop(paste0("未找到指标：", metric))
  
  sub_df <- df[(header_idx + 1):(header_idx + 4), c(1, 3, 5)]
  colnames(sub_df) <- c("Quartile", "Insufficient", "Sufficient")
  sub_df$Quartile <- factor(c("Q1", "Q2", "Q3", "Q4"),
                            levels = c("Q1", "Q2", "Q3", "Q4"))
  
  long_df <- pivot_longer(sub_df, cols = c("Insufficient", "Sufficient"),
                          names_to = "Group", values_to = "Estimate_CI") %>%
    filter(!str_detect(Estimate_CI, "Reference|NA|\\(NA")) %>%
    mutate(
      Estimate = as.numeric(str_extract(Estimate_CI, "[-+]?[0-9.]+")),
      CI_lower = as.numeric(str_extract(Estimate_CI, "(?<=\\().*?(?=,)")),
      CI_upper = as.numeric(str_extract(Estimate_CI, "(?<=,).*?(?=\\))")),
      y_pos    = as.numeric(Quartile) + ifelse(Group == "Insufficient", 0, 4)
    )
  
  p_main <- ggplot(long_df, aes(x = Estimate, y = -y_pos)) +
    annotate("rect", xmin = -Inf, xmax = Inf, ymin = -4.5, ymax = -0.5,
             fill = bg_fill["Insufficient"], alpha = 0.5) +
    annotate("rect", xmin = -Inf, xmax = Inf, ymin = -8.5, ymax = -4.5,
             fill = bg_fill["Sufficient"],   alpha = 0.5) +
    geom_errorbarh(aes(xmin = CI_lower, xmax = CI_upper, color = Quartile),
                   height = 0.2) +
    geom_point(aes(color = Quartile), size = 3) +
    geom_vline(xintercept = 0, linetype = "dashed") +
    scale_y_continuous(breaks = -1:-8,
                       labels = rep(c("Q1", "Q2", "Q3", "Q4"), 2)) +
    scale_color_manual(values = quartile_colors, name = "Alpha Diversity Quartile") +
    labs(x = "Estimation (95% CI)", y = NULL) +
    theme_minimal(base_size = 14) +
    theme(
      legend.position  = "top",
      legend.title     = element_text(face = "bold"),
      panel.grid.minor = element_blank(),
      axis.text.y      = element_text(size = 12),
      plot.margin      = margin(t = 5, r = 20, b = 5, l = 5)
    )
  
  title_df <- data.frame(
    label = c("Insufficient", "Sufficient"),
    x     = c(1, 2),
    fill  = unname(bg_fill)
  )
  
  p_label <- ggplot(title_df, aes(x = x, y = 1, label = label, fill = label)) +
    geom_tile(width = 0.95, height = 0.6, show.legend = FALSE) +
    geom_text(size = 5, fontface = "bold") +
    scale_fill_manual(values = setNames(title_df$fill, title_df$label)) +
    annotate("text", x = 1.5, y = 1.8, label = metric,
             size = 6.5, fontface = "bold") +
    xlim(0.3, 2.7) + ylim(0.5, 2.2) +
    theme_void()
  
  plot_grid(p_label, p_main, ncol = 1, rel_heights = c(0.18, 1))
}

# ————————————————— 批量生成并保存 —————————————————
for (metric in metrics) {
  fp <- make_forestplot(metric)
  ggsave(filename = paste0(metric, "_plot_final.tiff"),
         plot     = fp,
         width    = 20, height = 15, units = "cm", dpi = 600, compression = "lzw")
}


#---beta多样性分层分析
d    <-  read.csv("merged_data_organized.csv") 
d$RA <- quant(d$MET.recreational.activity, n = 3,Q = TRUE,round=3)
nhs <- svy_design(d)

stratum_model(object = nhs,
              y='cerad_mean',
              x='RA_CAT',
              stratum = c('Cluster_braycurtis','Cluster_unwunifrac','Cluster_wunifrac'),
              xlsx = 'beta_diversity_cerad_mean_model.xlsx')
stratum_model(object = nhs,
              y='cerad_score_delayed_recall',
              x='RA_CAT',
              stratum = c('Cluster_braycurtis','Cluster_unwunifrac','Cluster_wunifrac'),
              #adjust = c('agenew','sex','eth1','marital','BMInew','smoke','alcohol.usernew'),
              xlsx = 'beta_diversity_cerad_score_delayed_model.xlsx')
stratum_model(object = nhs,
              y='animal_fluency_score_total',
              x='RA_CAT',
              stratum = c('Cluster_braycurtis','Cluster_unwunifrac','Cluster_wunifrac'),
              xlsx = 'beta_diversity_animal_fluency_score_model.xlsx')
stratum_model(object = nhs,
              y='digit_symbol_score',
              x='RA_CAT',
              stratum = c('Cluster_braycurtis','Cluster_unwunifrac','Cluster_wunifrac'),
              #adjust = c('agenew','sex','eth1','marital','BMInew','smoke','alcohol.usernew'),
              xlsx = 'beta_diversity_digit-stratum_model.xlsx')

# ────────────────────────────────────────────────────────────────
#  0. 依赖
# ────────────────────────────────────────────────────────────────
library(readxl)
library(dplyr)
library(tidyr)
library(stringr)
library(ggplot2)

# ────────────────────────────────────────────────────────────────
#  1. 读取原始表（无表头）
# ────────────────────────────────────────────────────────────────
dat <- read_excel("beta_diversity_cerad_mean_model.xlsx",
                  sheet = 1, col_names = FALSE)
names(dat)[1:6] <- c("row_txt", "No_PA",
                     "Insufficient", "p_ins",
                     "Sufficient",   "p_suf")

# ────────────────────────────────────────────────────────────────
#  2. 填充 Cluster、生成 Quartile
# ────────────────────────────────────────────────────────────────
dat <- dat %>%
  mutate(is_cluster = str_starts(row_txt, "Cluster"),
         Cluster    = if_else(is_cluster, row_txt, NA_character_)) %>%
  tidyr::fill(Cluster) %>%
  filter(!is_cluster) %>%
  group_by(Cluster) %>%
  mutate(Quartile = paste0("Q", row_number())) %>%
  ungroup()

# ────────────────────────────────────────────────────────────────
#  3. 长格式 & 解析 CI
# ────────────────────────────────────────────────────────────────
long <- dat %>%
  pivot_longer(
    cols      = c(Insufficient, Sufficient),
    names_to  = "Group",
    values_to = "ci_str"
  ) %>%
  mutate(ci_str = str_replace_all(ci_str, "\\s+", "")) %>%
  mutate(
    Estimate = as.numeric(str_extract(ci_str, "^[+-]?[0-9.]+")),
    CI_low   = as.numeric(str_match(ci_str, "\\(([^,]+),")[, 2]),
    CI_high  = as.numeric(str_match(ci_str, ",([^\\)]+)\\)")[, 2])
  ) %>%
  filter(!is.na(Estimate)) %>%
  mutate(
    ClustLabel = factor(paste0("Clust", substr(Quartile, 2, 2)),
                        levels = paste0("Clust", 1:4)),
    ClusterFacet = recode(str_remove(Cluster, "^Cluster_"),
                          braycurtis  = "Braycurtis",
                          unwunifrac  = "Unweighted_unifrac",
                          wunifrac    = "Weighted_unifrac")
  )

# ────────────────────────────────────────────────────────────────
#  4. 绘图设定
# ────────────────────────────────────────────────────────────────
cluster_pal <- c(
  Clust1 = "#2C7BB6",   # 蓝
  Clust2 = "#FDAE61",   # 橙
  Clust3 = "#33A6A6",   # 青绿
  Clust4 = "#F46D9B"    # 品红
)

bg_df <- tibble(
  xmin = c(0.5, 1.5),
  xmax = c(1.5, 2.5),
  Group = c("Insufficient", "Sufficient"),
  ymin  = -Inf, ymax = Inf
)
bg_pal <- c(Insufficient = "#d6e9f7", Sufficient = "#ffe4c2")

dodge <- position_dodge(width = 0.8)   # 稍加宽，避免点重叠

p <- ggplot(long,
            aes(x = Group, y = Estimate,
                ymin = CI_low, ymax = CI_high,
                colour = ClustLabel)) +
  geom_rect(data = bg_df,
            aes(xmin = xmin, xmax = xmax, ymin = ymin, ymax = ymax,
                fill = Group),
            inherit.aes = FALSE, alpha = 0.25) +
  scale_fill_manual(values = bg_pal, guide = "none") +
  geom_hline(yintercept = 0, linetype = "dashed", linewidth = 1) +
  # ★ 加粗线条 & 点
  geom_pointrange(position = dodge,
                  linewidth = 1.1,   # 置信线
                  fatten    = 3,      # 点直径放大
                  size      = 1.1) +  # 点描边
  facet_wrap(~ ClusterFacet, nrow = 1, scales = "free_x") +
  scale_colour_manual(values = cluster_pal, name = "") +
  labs(x = NULL,
       y = "Estimation (95% CI)") +
  theme_bw(base_size = 18) +           # ★ 整体基准字号加大
  theme(
    legend.position = "top",
    legend.text  = element_text(size = 16, face = "bold"),
    strip.text   = element_text(size = 20, face = "bold"),
    axis.text.x  = element_text(size = 16, face = "bold"),
    axis.text.y  = element_text(size = 16, face = "bold"),
    axis.title.y = element_text(size = 18, face = "bold"),
    panel.border = element_rect(colour = "grey50", linewidth = 1.2)
  )

print(p)

# ────────────────────────────────────────────────────────────────
#  5. 导出高分辨率 TIFF（示例）
# ────────────────────────────────────────────────────────────────
ggsave("beta_diversity_cerad_mean_forest.tiff", p,
       width = 18, height = 6, units = "in",
       dpi = 600, compression = "lzw+p")

# ────────────────────────────────────────────────────────────────
#  1. 读取原始表（无表头）
# ────────────────────────────────────────────────────────────────
dat <- read_excel("beta_diversity_cerad_score_delayed_model.xlsx",
                  sheet = 1, col_names = FALSE)
names(dat)[1:6] <- c("row_txt", "No_PA",
                     "Insufficient", "p_ins",
                     "Sufficient",   "p_suf")

# ────────────────────────────────────────────────────────────────
#  2. 填充 Cluster、生成 Quartile
# ────────────────────────────────────────────────────────────────
dat <- dat %>%
  mutate(is_cluster = str_starts(row_txt, "Cluster"),
         Cluster    = if_else(is_cluster, row_txt, NA_character_)) %>%
  tidyr::fill(Cluster) %>%
  filter(!is_cluster) %>%
  group_by(Cluster) %>%
  mutate(Quartile = paste0("Q", row_number())) %>%
  ungroup()

# ────────────────────────────────────────────────────────────────
#  3. 长格式 & 解析 CI
# ────────────────────────────────────────────────────────────────
long <- dat %>%
  pivot_longer(
    cols      = c(Insufficient, Sufficient),
    names_to  = "Group",
    values_to = "ci_str"
  ) %>%
  mutate(ci_str = str_replace_all(ci_str, "\\s+", "")) %>%
  mutate(
    Estimate = as.numeric(str_extract(ci_str, "^[+-]?[0-9.]+")),
    CI_low   = as.numeric(str_match(ci_str, "\\(([^,]+),")[, 2]),
    CI_high  = as.numeric(str_match(ci_str, ",([^\\)]+)\\)")[, 2])
  ) %>%
  filter(!is.na(Estimate)) %>%
  mutate(
    ClustLabel = factor(paste0("Clust", substr(Quartile, 2, 2)),
                        levels = paste0("Clust", 1:4)),
    ClusterFacet = recode(str_remove(Cluster, "^Cluster_"),
                          braycurtis  = "Braycurtis",
                          unwunifrac  = "Unweighted_unifrac",
                          wunifrac    = "Weighted_unifrac")
  )

# ────────────────────────────────────────────────────────────────
#  4. 绘图设定
# ────────────────────────────────────────────────────────────────
cluster_pal <- c(
  Clust1 = "#2C7BB6",   # 蓝
  Clust2 = "#FDAE61",   # 橙
  Clust3 = "#33A6A6",   # 青绿
  Clust4 = "#F46D9B"    # 品红
)

bg_df <- tibble(
  xmin = c(0.5, 1.5),
  xmax = c(1.5, 2.5),
  Group = c("Insufficient", "Sufficient"),
  ymin  = -Inf, ymax = Inf
)
bg_pal <- c(Insufficient = "#d6e9f7", Sufficient = "#ffe4c2")

dodge <- position_dodge(width = 0.8)   # 稍加宽，避免点重叠

p <- ggplot(long,
            aes(x = Group, y = Estimate,
                ymin = CI_low, ymax = CI_high,
                colour = ClustLabel)) +
  geom_rect(data = bg_df,
            aes(xmin = xmin, xmax = xmax, ymin = ymin, ymax = ymax,
                fill = Group),
            inherit.aes = FALSE, alpha = 0.25) +
  scale_fill_manual(values = bg_pal, guide = "none") +
  geom_hline(yintercept = 0, linetype = "dashed", linewidth = 1) +
  # ★ 加粗线条 & 点
  geom_pointrange(position = dodge,
                  linewidth = 1.1,   # 置信线
                  fatten    = 3,      # 点直径放大
                  size      = 1.1) +  # 点描边
  facet_wrap(~ ClusterFacet, nrow = 1, scales = "free_x") +
  scale_colour_manual(values = cluster_pal, name = "") +
  labs(x = NULL,
       y = "Estimation (95% CI)") +
  theme_bw(base_size = 18) +           # ★ 整体基准字号加大
  theme(
    legend.position = "top",
    legend.text  = element_text(size = 16, face = "bold"),
    strip.text   = element_text(size = 20, face = "bold"),
    axis.text.x  = element_text(size = 16, face = "bold"),
    axis.text.y  = element_text(size = 16, face = "bold"),
    axis.title.y = element_text(size = 18, face = "bold"),
    panel.border = element_rect(colour = "grey50", linewidth = 1.2)
  )

print(p)

# ────────────────────────────────────────────────────────────────
#  5. 导出高分辨率 TIFF（示例）
# ────────────────────────────────────────────────────────────────
ggsave("beta_diversity_cerad_score_delayed_forest.tiff", p,
       width = 18, height = 6, units = "in",
       dpi = 600, compression = "lzw+p")


dat <- read_excel("beta_diversity_animal_fluency_score_model.xlsx",
                  sheet = 1, col_names = FALSE)
names(dat)[1:6] <- c("row_txt", "No_PA",
                     "Insufficient", "p_ins",
                     "Sufficient",   "p_suf")

# ────────────────────────────────────────────────────────────────
#  2. 填充 Cluster、生成 Quartile
# ────────────────────────────────────────────────────────────────
dat <- dat %>%
  mutate(is_cluster = str_starts(row_txt, "Cluster"),
         Cluster    = if_else(is_cluster, row_txt, NA_character_)) %>%
  tidyr::fill(Cluster) %>%
  filter(!is_cluster) %>%
  group_by(Cluster) %>%
  mutate(Quartile = paste0("Q", row_number())) %>%
  ungroup()

# ────────────────────────────────────────────────────────────────
#  3. 长格式 & 解析 CI
# ────────────────────────────────────────────────────────────────
long <- dat %>%
  pivot_longer(
    cols      = c(Insufficient, Sufficient),
    names_to  = "Group",
    values_to = "ci_str"
  ) %>%
  mutate(ci_str = str_replace_all(ci_str, "\\s+", "")) %>%
  mutate(
    Estimate = as.numeric(str_extract(ci_str, "^[+-]?[0-9.]+")),
    CI_low   = as.numeric(str_match(ci_str, "\\(([^,]+),")[, 2]),
    CI_high  = as.numeric(str_match(ci_str, ",([^\\)]+)\\)")[, 2])
  ) %>%
  filter(!is.na(Estimate)) %>%
  mutate(
    ClustLabel = factor(paste0("Clust", substr(Quartile, 2, 2)),
                        levels = paste0("Clust", 1:4)),
    ClusterFacet = recode(str_remove(Cluster, "^Cluster_"),
                          braycurtis  = "Braycurtis",
                          unwunifrac  = "Unweighted_unifrac",
                          wunifrac    = "Weighted_unifrac")
  )

# ────────────────────────────────────────────────────────────────
#  4. 绘图设定
# ────────────────────────────────────────────────────────────────
cluster_pal <- c(
  Clust1 = "#2C7BB6",   # 蓝
  Clust2 = "#FDAE61",   # 橙
  Clust3 = "#33A6A6",   # 青绿
  Clust4 = "#F46D9B"    # 品红
)

bg_df <- tibble(
  xmin = c(0.5, 1.5),
  xmax = c(1.5, 2.5),
  Group = c("Insufficient", "Sufficient"),
  ymin  = -Inf, ymax = Inf
)
bg_pal <- c(Insufficient = "#d6e9f7", Sufficient = "#ffe4c2")

dodge <- position_dodge(width = 0.8)   # 稍加宽，避免点重叠

p <- ggplot(long,
            aes(x = Group, y = Estimate,
                ymin = CI_low, ymax = CI_high,
                colour = ClustLabel)) +
  geom_rect(data = bg_df,
            aes(xmin = xmin, xmax = xmax, ymin = ymin, ymax = ymax,
                fill = Group),
            inherit.aes = FALSE, alpha = 0.25) +
  scale_fill_manual(values = bg_pal, guide = "none") +
  geom_hline(yintercept = 0, linetype = "dashed", linewidth = 1) +
  # ★ 加粗线条 & 点
  geom_pointrange(position = dodge,
                  linewidth = 1.1,   # 置信线
                  fatten    = 3,      # 点直径放大
                  size      = 1.1) +  # 点描边
  facet_wrap(~ ClusterFacet, nrow = 1, scales = "free_x") +
  scale_colour_manual(values = cluster_pal, name = "") +
  labs(x = NULL,
       y = "Estimation (95% CI)") +
  theme_bw(base_size = 18) +           # ★ 整体基准字号加大
  theme(
    legend.position = "top",
    legend.text  = element_text(size = 16, face = "bold"),
    strip.text   = element_text(size = 20, face = "bold"),
    axis.text.x  = element_text(size = 16, face = "bold"),
    axis.text.y  = element_text(size = 16, face = "bold"),
    axis.title.y = element_text(size = 18, face = "bold"),
    panel.border = element_rect(colour = "grey50", linewidth = 1.2)
  )

print(p)

# ────────────────────────────────────────────────────────────────
#  5. 导出高分辨率 TIFF（示例）
# ────────────────────────────────────────────────────────────────
ggsave("beta_diversity_animal_fluency_score_forest.tiff", p,
       width = 18, height = 6, units = "in",
       dpi = 600, compression = "lzw+p")


dat <- read_excel("beta_diversity_digit-stratum_model.xlsx",
                  sheet = 1, col_names = FALSE)
names(dat)[1:6] <- c("row_txt", "No_PA",
                     "Insufficient", "p_ins",
                     "Sufficient",   "p_suf")

# ────────────────────────────────────────────────────────────────
#  2. 填充 Cluster、生成 Quartile
# ────────────────────────────────────────────────────────────────
dat <- dat %>%
  mutate(is_cluster = str_starts(row_txt, "Cluster"),
         Cluster    = if_else(is_cluster, row_txt, NA_character_)) %>%
  tidyr::fill(Cluster) %>%
  filter(!is_cluster) %>%
  group_by(Cluster) %>%
  mutate(Quartile = paste0("Q", row_number())) %>%
  ungroup()

# ────────────────────────────────────────────────────────────────
#  3. 长格式 & 解析 CI
# ────────────────────────────────────────────────────────────────
long <- dat %>%
  pivot_longer(
    cols      = c(Insufficient, Sufficient),
    names_to  = "Group",
    values_to = "ci_str"
  ) %>%
  mutate(ci_str = str_replace_all(ci_str, "\\s+", "")) %>%
  mutate(
    Estimate = as.numeric(str_extract(ci_str, "^[+-]?[0-9.]+")),
    CI_low   = as.numeric(str_match(ci_str, "\\(([^,]+),")[, 2]),
    CI_high  = as.numeric(str_match(ci_str, ",([^\\)]+)\\)")[, 2])
  ) %>%
  filter(!is.na(Estimate)) %>%
  mutate(
    ClustLabel = factor(paste0("Clust", substr(Quartile, 2, 2)),
                        levels = paste0("Clust", 1:4)),
    ClusterFacet = recode(str_remove(Cluster, "^Cluster_"),
                          braycurtis  = "Braycurtis",
                          unwunifrac  = "Unweighted_unifrac",
                          wunifrac    = "Weighted_unifrac")
  )

# ────────────────────────────────────────────────────────────────
#  4. 绘图设定
# ────────────────────────────────────────────────────────────────
cluster_pal <- c(
  Clust1 = "#2C7BB6",   # 蓝
  Clust2 = "#FDAE61",   # 橙
  Clust3 = "#33A6A6",   # 青绿
  Clust4 = "#F46D9B"    # 品红
)

bg_df <- tibble(
  xmin = c(0.5, 1.5),
  xmax = c(1.5, 2.5),
  Group = c("Insufficient", "Sufficient"),
  ymin  = -Inf, ymax = Inf
)
bg_pal <- c(Insufficient = "#d6e9f7", Sufficient = "#ffe4c2")

dodge <- position_dodge(width = 0.8)   # 稍加宽，避免点重叠

p <- ggplot(long,
            aes(x = Group, y = Estimate,
                ymin = CI_low, ymax = CI_high,
                colour = ClustLabel)) +
  geom_rect(data = bg_df,
            aes(xmin = xmin, xmax = xmax, ymin = ymin, ymax = ymax,
                fill = Group),
            inherit.aes = FALSE, alpha = 0.25) +
  scale_fill_manual(values = bg_pal, guide = "none") +
  geom_hline(yintercept = 0, linetype = "dashed", linewidth = 1) +
  # ★ 加粗线条 & 点
  geom_pointrange(position = dodge,
                  linewidth = 1.1,   # 置信线
                  fatten    = 3,      # 点直径放大
                  size      = 1.1) +  # 点描边
  facet_wrap(~ ClusterFacet, nrow = 1, scales = "free_x") +
  scale_colour_manual(values = cluster_pal, name = "") +
  labs(x = NULL,
       y = "Estimation (95% CI)") +
  theme_bw(base_size = 18) +           # ★ 整体基准字号加大
  theme(
    legend.position = "top",
    legend.text  = element_text(size = 16, face = "bold"),
    strip.text   = element_text(size = 20, face = "bold"),
    axis.text.x  = element_text(size = 16, face = "bold"),
    axis.text.y  = element_text(size = 16, face = "bold"),
    axis.title.y = element_text(size = 18, face = "bold"),
    panel.border = element_rect(colour = "grey50", linewidth = 1.2)
  )

print(p)

# ────────────────────────────────────────────────────────────────
#  5. 导出高分辨率 TIFF（示例）
# ────────────────────────────────────────────────────────────────
ggsave("beta_diversity_digit-stratum_forest.tiff", p,
       width = 18, height = 6, units = "in",
       dpi = 600, compression = "lzw+p")
